# Supplementary material for: Current forecast of COVID-19 in Mexico: A Bayesian and machine learning approaches
Source: PLoS One. 2022 Jan 21;17(1):e0259958. doi: 10.1371/journal.pone.0259958 (PMC8782335; doi:10.1371/journal.pone.0259958)
Supplement: S2 File — (CSV) [file pone.0259958.s002.csv]

ORIGIN	SECTOR	ENTITY_UM	SEX	ENTITY_NAC	ENTITY_RES	MUNICIPALITY_RES	PATIENT_TYPE	TUBED	PNEUMONIA	AGE	NATIONALITY	PREGNANT	SPEAK__INDIGENOUS_LANGUAGE	DIABETES	COPD	ASTHMA	INMUSUPR	HIPERTENSION	OTHER_COM	CARDIOVASCULAR	OBESITY	CHRONIC_KIDNEY	SMOKING	OTHER_CASE	RESULT	MIGRANT	NACIONALITY_COUNTRY	ORIGIN_COUNTRY	ICU
2	3	27	2	27	27	12	1	97	1	57	1	97	2	2	2	2	2	1	2	2	2	2	2	99	1	99	México	99	97
2	4	2	1	2	2	2	2	2	2	27	1	2	2	2	2	2	2	2	2	2	2	2	2	99	1	99	México	99	2
2	4	9	1	9	9	7	1	97	1	36	1	2	2	2	2	2	2	2	2	2	2	2	2	99	1	99	México	99	97
2	4	9	2	9	9	14	1	97	2	54	1	97	2	2	2	2	2	1	2	2	2	2	2	1	1	99	México	99	97
2	3	27	2	27	27	4	1	97	1	53	1	97	2	2	2	2	2	1	2	1	2	2	2	1	1	99	México	99	97
2	3	2	2	2	2	2	1	97	2	34	1	97	2	2	2	2	2	2	2	2	1	2	2	99	1	99	México	99	97
2	3	15	2	9	15	33	1	97	2	44	1	97	2	2	2	2	2	2	2	2	2	2	2	1	1	99	México	99	97
2	3	25	1	25	25	6	1	97	2	39	1	2	2	2	2	2	2	2	2	2	1	2	2	1	1	99	México	99	97
2	3	27	1	27	27	2	1	97	2	50	1	2	2	2	2	2	2	1	2	2	1	2	2	1	1	99	México	99	97
2	4	15	1	15	15	33	1	97	2	58	1	2	2	1	2	2	2	2	2	2	1	2	2	1	1	99	México	99	97
2	4	9	2	9	15	58	1	97	2	32	1	97	2	2	2	2	2	1	2	2	2	2	2	1	1	99	México	99	97
2	4	25	2	25	25	11	1	97	2	31	1	97	2	2	2	2	2	1	2	2	2	2	2	1	1	99	México	99	97
2	4	21	1	21	21	19	2	2	1	55	1	2	2	1	2	2	2	2	2	2	2	2	2	99	1	99	México	99	2
2	4	27	2	27	27	4	1	97	2	63	1	97	2	1	2	2	2	1	2	2	2	2	2	99	1	99	México	99	97
2	4	9	1	9	9	10	2	1	1	48	1	2	2	1	2	2	2	2	2	2	2	2	2	2	1	99	México	99	1
2	4	12	2	12	12	1	1	97	2	37	1	97	2	2	2	2	2	2	2	2	2	2	2	1	1	99	México	99	97
2	4	15	2	15	15	124	2	2	1	42	1	97	2	2	2	2	2	2	2	2	1	2	2	99	1	99	México	99	2
2	3	15	2	15	15	118	2	2	1	48	1	97	2	2	2	2	2	2	2	2	2	2	2	2	1	99	México	99	2
2	3	15	1	15	15	54	1	97	1	46	1	2	2	2	2	2	2	1	2	2	2	2	2	1	1	99	México	99	97
2	3	15	1	15	15	106	2	2	1	27	1	2	2	2	2	2	2	2	2	2	2	2	2	2	1	99	México	99	2
2	4	9	2	9	9	17	1	97	2	50	1	97	2	2	2	2	2	1	2	2	1	2	2	1	1	99	México	99	97
2	4	9	1	9	9	7	2	2	1	45	1	2	2	2	2	2	2	1	2	2	2	2	2	1	1	99	México	99	2
2	4	14	1	14	14	100	2	2	2	60	1	2	2	1	2	2	2	1	2	2	1	2	2	99	1	99	México	99	2
2	4	27	2	27	27	13	1	97	2	38	1	97	2	2	2	2	2	2	2	2	2	2	2	99	1	99	México	99	97
2	4	2	1	25	2	4	2	2	2	67	1	2	2	1	2	2	2	1	2	2	2	2	2	99	1	99	México	99	2
2	4	21	1	21	21	114	2	2	1	52	1	2	2	1	2	2	2	1	2	1	2	2	2	99	1	99	México	99	2
2	4	9	1	9	9	7	1	97	2	55	1	2	2	2	2	2	2	2	2	2	2	2	2	99	1	99	México	99	97
2	4	28	2	28	28	21	2	2	2	55	1	97	2	1	1	2	2	2	2	2	1	2	1	99	1	99	México	99	2
2	4	2	2	2	2	4	2	2	1	39	1	97	2	2	2	2	2	2	2	2	2	2	2	99	1	99	México	99	2
2	3	27	2	9	27	4	1	97	2	42	1	97	2	1	2	2	2	1	2	2	2	2	2	1	1	99	México	99	97
2	4	15	2	15	15	109	2	2	1	46	1	97	2	2	2	2	2	2	2	2	2	2	2	99	1	99	México	99	2
2	4	28	2	28	28	22	2	1	2	55	1	97	2	98	98	98	98	98	98	98	98	98	98	1	1	99	México	99	2
2	3	15	1	15	15	106	1	97	2	23	1	2	2	2	2	2	2	2	2	2	1	2	2	1	1	99	México	99	97
2	4	2	1	2	2	4	2	1	1	67	1	2	2	1	2	2	1	1	2	1	1	1	2	99	1	99	México	99	2
2	3	15	1	15	15	90	1	97	1	80	1	2	2	2	2	2	2	1	2	2	2	2	2	2	1	99	México	99	97
2	3	27	1	27	27	4	1	97	2	25	1	2	2	2	2	2	2	2	2	2	2	2	2	1	1	99	México	99	97
2	4	9	1	9	13	24	2	2	1	31	1	2	2	2	2	2	2	2	2	2	2	2	2	99	1	99	México	99	1
2	3	8	1	8	8	37	1	97	2	34	1	2	2	2	2	2	2	2	2	2	2	2	2	1	1	99	México	99	97
2	4	15	2	15	15	62	1	97	2	47	1	97	2	2	2	2	2	1	2	2	1	2	1	99	1	99	México	99	97
2	3	2	1	2	2	2	1	97	2	50	1	2	2	2	2	1	2	1	2	2	2	2	2	1	1	99	México	99	97
2	4	15	2	15	15	33	2	2	2	29	1	97	2	2	2	2	2	2	2	2	2	2	2	1	1	99	México	99	2
2	4	14	2	26	14	67	2	2	2	66	1	97	2	1	2	2	2	1	2	2	1	2	2	99	1	99	México	99	2
2	3	8	2	8	8	37	2	2	2	53	1	97	2	2	2	2	2	1	2	2	2	2	2	2	1	99	México	99	2
2	3	15	1	15	15	106	1	97	1	34	1	2	2	2	2	2	2	2	2	2	2	2	2	1	1	99	México	99	97
2	3	15	2	15	15	33	2	2	2	21	1	97	2	2	2	2	2	1	2	2	2	1	2	1	1	99	México	99	2
2	4	15	2	15	15	13	1	97	2	45	1	97	2	2	2	2	2	2	2	2	2	2	2	1	1	99	México	99	97
2	4	9	1	21	9	17	1	97	2	52	1	2	2	2	2	2	2	2	2	2	2	2	2	99	1	99	México	99	97
2	3	15	1	15	15	20	1	97	2	27	1	2	2	2	2	2	2	2	2	2	2	2	2	1	1	99	México	99	97
2	3	15	2	15	15	33	1	97	2	41	1	97	2	2	2	2	2	2	2	2	2	2	2	1	1	99	México	99	97
2	3	15	2	15	15	2	1	97	2	29	1	97	2	2	2	2	2	2	2	2	2	2	2	1	1	99	México	99	97
2	4	9	2	9	15	57	1	97	2	37	1	97	2	2	2	2	2	2	1	2	2	2	2	1	1	99	México	99	97
2	4	15	1	15	15	25	1	97	2	50	1	2	2	2	2	2	2	1	2	2	1	2	2	1	1	99	México	99	97
2	4	15	1	15	15	106	2	2	1	44	1	2	2	2	2	2	2	2	2	2	2	2	2	99	1	99	México	99	2
2	3	2	2	2	2	2	1	97	2	19	1	97	2	2	2	2	2	2	2	2	2	2	2	1	1	99	México	99	97
2	3	2	1	25	2	2	1	97	2	27	1	2	2	2	2	2	2	2	2	2	2	2	2	1	1	99	México	99	97
2	4	9	2	9	15	104	2	2	1	44	1	97	2	2	2	2	2	2	2	2	2	2	1	2	1	99	México	99	1
2	4	15	1	15	15	60	1	97	2	48	1	2	2	2	2	2	2	2	1	2	2	2	2	99	1	99	México	99	97
2	3	27	2	27	27	4	2	2	2	36	1	97	2	2	2	2	2	2	2	2	2	2	2	1	1	99	México	99	2
2	3	15	2	15	15	106	2	2	1	58	1	97	2	1	2	2	2	1	2	2	2	2	2	2	1	99	México	99	2
2	4	15	1	9	15	104	1	97	2	51	1	2	2	2	2	2	2	2	2	2	2	2	2	1	1	99	México	99	97
2	3	15	2	9	15	33	1	97	2	33	1	97	2	2	2	2	2	2	2	2	2	2	2	1	1	99	México	99	97
2	3	2	2	2	2	2	1	97	2	47	1	97	2	1	2	2	2	1	2	2	1	2	2	1	1	99	México	99	97
2	4	2	2	2	2	2	1	97	2	26	1	97	2	2	2	2	2	2	2	2	2	2	2	99	1	99	México	99	97
2	3	2	1	2	2	2	1	97	2	29	1	2	2	2	2	2	2	2	2	2	1	2	2	1	1	99	México	99	97
2	3	27	2	27	27	5	1	97	2	34	1	97	2	2	2	2	2	2	2	2	2	2	2	1	1	99	México	99	97
2	4	15	2	15	15	58	1	97	2	44	1	97	2	2	2	2	2	2	2	2	2	2	2	1	1	99	México	99	97
2	3	8	2	8	8	37	1	97	1	48	1	97	2	2	2	2	2	2	2	2	2	2	2	2	1	99	México	99	97
2	4	28	2	28	28	32	1	97	2	37	1	97	2	2	2	2	2	2	2	2	2	2	1	1	1	99	México	99	97
2	3	2	2	2	2	2	1	97	2	33	1	97	2	2	2	2	2	2	2	2	2	2	2	1	1	99	México	99	97
2	4	9	1	9	15	57	1	97	2	41	1	2	2	2	2	2	2	2	2	2	2	2	2	1	1	99	México	99	97
2	4	2	2	2	2	4	2	2	1	60	1	97	2	1	2	2	2	1	2	1	2	2	2	99	1	99	México	99	2
2	4	21	2	21	21	114	2	1	1	64	1	97	2	2	1	1	2	1	2	2	2	2	2	99	1	99	México	99	2
2	4	30	1	30	30	193	1	97	2	37	1	2	2	2	2	2	2	2	2	2	1	2	2	1	1	99	México	99	97
2	3	27	2	27	27	2	1	97	2	37	1	97	2	2	2	2	2	2	2	2	2	2	2	2	1	99	México	99	97
2	3	15	1	15	15	106	1	97	2	37	1	2	2	2	2	2	2	2	2	2	2	2	2	1	1	99	México	99	97
2	4	9	2	9	9	5	1	97	2	27	1	97	2	2	2	2	2	2	2	2	2	2	2	1	1	99	México	99	97
2	3	27	2	27	27	10	1	97	2	24	1	97	2	2	2	2	2	2	2	2	2	2	2	1	1	99	México	99	97
2	4	15	1	15	15	104	1	97	2	27	1	2	2	2	2	2	2	2	2	2	2	2	2	1	1	99	México	99	97
2	4	31	2	4	31	50	2	2	1	54	1	97	2	2	2	2	2	2	2	2	2	2	2	99	1	99	México	99	2
2	4	9	2	9	9	5	1	97	2	52	1	97	2	2	2	2	2	2	2	2	2	2	2	1	1	99	México	99	97
2	3	27	2	27	27	4	1	97	2	41	1	97	2	2	2	2	2	2	2	2	2	2	2	1	1	99	México	99	97
2	4	2	1	2	2	2	1	97	2	28	1	2	2	2	2	2	2	2	1	2	2	2	2	99	1	99	México	99	97
2	4	9	2	9	9	7	2	2	2	47	1	97	2	2	2	2	2	2	2	2	2	2	2	99	1	99	México	99	2
2	4	31	2	20	31	50	1	97	2	42	1	97	2	2	2	2	2	2	2	2	1	2	1	1	1	99	México	99	97
2	3	27	1	27	27	4	1	97	1	69	1	2	2	1	2	2	2	1	2	2	2	2	2	2	1	99	México	99	97
2	4	15	1	9	15	104	1	97	2	45	1	2	2	2	2	2	2	1	2	2	1	2	2	99	1	99	México	99	97
2	4	25	1	25	25	6	2	2	2	26	1	2	2	1	2	2	2	1	2	2	1	2	2	99	1	99	México	99	2
2	3	25	2	99	25	6	1	97	2	35	2	97	2	2	2	2	2	2	2	2	2	2	2	99	1	2	Colombia	99	97
2	3	15	1	15	15	106	2	2	1	43	1	2	2	1	1	2	1	1	2	1	1	2	2	99	1	99	México	99	2
2	3	2	2	2	2	2	2	2	1	48	1	97	2	1	2	2	2	2	2	2	1	2	2	1	1	99	México	99	2
2	3	15	2	13	15	104	2	2	1	52	1	97	2	1	2	2	2	1	2	2	2	2	2	2	1	99	México	99	2
2	3	27	1	27	27	4	1	97	2	19	1	2	2	2	2	2	2	2	2	2	2	2	2	2	1	99	México	99	97
2	3	27	1	27	27	4	1	97	2	32	1	2	2	2	2	2	2	2	2	2	2	2	2	1	1	99	México	99	97
2	3	2	1	2	2	2	1	97	2	33	1	2	2	2	2	2	2	2	2	2	2	2	2	1	1	99	México	99	97
2	3	27	1	27	27	12	1	97	2	76	1	2	2	2	2	2	2	1	2	2	2	2	2	1	1	99	México	99	97
2	3	2	2	2	2	2	2	2	1	35	1	97	2	1	2	2	2	1	2	2	1	2	2	1	1	99	México	99	2
2	3	5	1	5	5	35	1	97	2	24	1	2	2	2	2	2	2	2	2	2	2	2	2	1	1	99	México	99	97
2	4	15	1	9	15	121	1	97	2	52	1	2	2	2	2	2	2	1	2	2	1	2	2	99	1	99	México	99	97
2	4	9	2	9	9	5	1	97	2	55	1	97	2	2	2	2	2	2	2	2	2	2	2	1	1	99	México	99	97
2	4	9	2	30	9	5	1	97	2	43	1	97	2	2	2	1	2	2	2	2	1	2	2	1	1	99	México	99	97
2	3	27	1	27	27	4	1	97	2	48	1	2	2	2	2	2	2	2	2	2	2	2	2	1	1	99	México	99	97
2	3	15	1	15	15	106	1	97	2	23	1	2	2	2	2	2	2	2	2	2	2	2	2	2	1	99	México	99	97
2	4	2	1	2	2	2	1	97	2	46	1	2	2	2	2	2	2	2	2	2	2	2	1	1	1	99	México	99	97
2	4	31	1	32	31	78	1	97	2	31	1	2	2	2	2	2	2	2	2	2	2	2	2	1	1	99	México	99	97
2	4	9	1	15	9	5	2	2	1	56	1	2	2	2	2	2	2	1	2	2	2	2	2	1	1	99	México	99	2
2	3	15	2	9	9	7	1	97	2	45	1	97	2	2	2	2	2	2	2	2	1	2	2	1	1	99	México	99	97
2	3	15	2	15	15	58	2	2	2	42	1	97	2	2	2	2	2	2	2	2	2	2	2	1	1	99	México	99	2
2	4	19	1	19	19	39	1	97	2	36	1	2	2	2	2	2	2	2	2	2	1	2	2	99	1	99	México	99	97
2	4	9	1	9	9	17	1	97	2	35	1	2	2	2	2	2	2	2	2	2	2	2	2	1	1	99	México	99	97
2	4	28	2	28	28	22	2	2	2	44	1	97	2	2	2	2	2	2	2	2	2	2	2	1	1	99	México	99	2
2	4	15	2	9	9	7	2	2	2	64	1	97	2	2	2	2	2	2	2	2	2	2	2	99	1	99	México	99	2
2	4	12	1	12	12	1	1	97	2	43	1	2	2	2	2	2	2	2	2	2	2	2	2	99	1	99	México	99	97
2	4	9	1	15	15	121	2	2	1	70	1	2	2	2	2	2	2	2	2	2	2	2	2	99	1	99	México	99	2
2	4	7	1	7	7	2	2	2	2	47	1	2	2	1	2	2	2	2	2	2	2	1	2	99	1	99	México	99	2
2	4	14	2	32	14	39	2	2	2	60	1	97	2	1	2	2	2	2	2	2	2	2	2	99	1	99	México	99	2
2	4	21	2	21	21	114	2	2	1	77	1	97	2	2	1	2	2	2	2	2	2	2	1	99	1	99	México	99	2
2	3	2	1	2	2	2	1	97	2	56	1	2	2	2	2	2	2	2	2	2	1	2	2	1	1	99	México	99	97
2	4	9	1	20	9	7	2	2	1	69	1	2	2	1	2	2	2	1	2	2	2	2	2	99	1	99	México	99	2
2	4	5	1	5	5	2	1	97	2	47	1	2	2	2	2	2	2	2	2	2	1	2	2	99	1	99	México	99	97
2	4	15	1	9	15	13	1	97	2	41	1	2	2	2	2	2	2	2	2	2	2	2	2	1	1	99	México	99	97
2	4	9	2	9	9	17	1	97	2	44	1	97	2	2	2	2	2	2	2	2	1	2	1	1	1	99	México	99	97
2	3	2	1	20	2	2	1	97	2	43	1	2	2	2	2	2	2	2	2	2	2	2	2	1	1	99	México	99	97
2	3	27	2	15	27	4	2	2	1	52	1	97	2	1	2	2	2	1	2	2	1	2	2	1	1	99	México	99	2
2	3	25	2	25	25	6	1	97	2	29	1	97	2	2	2	2	2	2	2	2	2	2	2	1	1	99	México	99	97
2	3	15	1	11	15	91	1	97	2	73	1	2	2	1	2	2	2	2	2	2	2	2	2	1	1	99	México	99	97
2	4	23	2	31	23	5	2	2	2	57	1	97	2	1	2	2	2	1	1	2	2	2	2	99	1	99	México	99	2
2	4	9	1	9	15	104	2	2	1	74	1	2	2	2	2	2	2	2	2	1	2	2	2	99	1	99	México	99	2
2	3	27	2	20	27	4	1	97	2	36	1	97	2	2	2	2	2	2	2	2	2	2	2	1	1	99	México	99	97
2	4	9	1	9	15	58	2	2	1	45	1	2	2	2	2	2	2	2	1	2	2	2	2	99	1	99	México	99	2
2	4	9	2	9	9	7	1	97	1	67	1	97	2	2	2	2	2	2	2	2	2	2	2	99	1	99	México	99	97
2	4	15	1	9	15	104	1	97	2	56	1	2	2	1	2	2	2	2	2	2	2	2	2	1	1	99	México	99	97
2	3	25	1	25	25	6	2	2	1	81	1	2	2	2	2	2	2	1	1	2	1	2	2	99	1	99	México	99	2
2	3	27	2	27	27	14	1	97	2	47	1	97	99	2	2	1	2	1	2	2	1	2	2	1	1	99	México	99	97
2	3	15	1	15	15	2	1	97	2	31	1	2	2	2	2	2	2	2	2	2	2	2	2	1	1	99	México	99	97
2	4	15	1	15	15	121	1	97	2	39	1	2	2	2	2	2	2	2	2	2	2	1	2	1	1	99	México	99	97
2	4	9	1	9	9	6	1	97	2	53	1	2	2	2	1	2	2	2	2	2	1	2	2	99	1	99	México	99	97
2	3	2	1	25	2	2	1	97	2	35	1	2	2	2	2	1	2	2	2	2	1	2	2	1	1	99	México	99	97
2	3	27	2	27	27	4	2	2	2	61	1	97	2	2	2	2	2	2	2	2	2	2	2	1	1	99	México	99	2
2	4	9	2	9	9	17	2	2	1	57	1	97	2	2	2	2	2	1	2	2	2	2	2	99	1	99	México	99	2
2	4	23	1	31	23	5	2	2	2	54	1	2	2	1	2	1	2	2	2	2	1	2	2	99	1	99	México	99	2
2	4	9	1	15	9	5	1	97	2	36	1	2	2	2	2	2	2	2	2	2	2	2	2	1	1	99	México	99	97
2	4	9	2	9	9	12	1	97	2	41	1	97	2	2	2	1	2	2	2	2	2	2	2	1	1	99	México	99	97
2	4	9	2	9	9	14	1	97	2	43	1	97	2	2	2	2	2	2	2	2	2	2	2	1	1	99	México	99	97
2	3	27	1	27	27	13	1	97	2	37	1	2	2	2	2	2	2	2	2	2	1	2	2	1	1	99	México	99	97
2	4	9	1	7	9	13	2	2	1	64	1	2	2	2	2	2	2	2	2	2	2	2	2	99	1	99	México	99	2
2	4	9	2	9	15	33	2	2	2	48	1	97	2	2	2	2	2	2	2	2	2	2	2	99	1	99	México	99	2
2	3	15	1	9	15	33	2	2	1	58	1	2	2	2	2	2	2	2	2	2	2	2	2	2	1	99	México	99	2
2	4	9	1	11	9	16	2	2	1	80	1	2	2	2	2	2	2	1	2	2	2	2	2	99	1	99	México	99	2
2	3	25	1	25	25	18	1	97	2	32	1	2	2	2	2	2	2	2	2	2	2	2	2	99	1	99	México	99	97
2	4	9	2	9	9	17	1	97	2	39	1	97	2	2	2	2	2	2	2	2	2	2	2	99	1	99	México	99	97
2	4	9	2	9	30	102	2	2	2	65	1	97	2	2	2	2	2	2	2	2	2	2	2	99	1	99	México	99	2
2	3	15	1	15	15	118	1	97	2	46	1	2	2	2	2	2	2	2	2	2	2	2	2	1	1	99	México	99	97
2	4	25	1	25	25	6	1	97	2	40	1	2	2	2	2	1	2	2	2	2	1	2	2	99	1	99	México	99	97
2	4	2	2	26	2	4	2	2	1	51	1	97	2	2	2	2	2	2	2	2	2	2	2	99	1	99	México	99	2
2	4	30	1	30	30	28	2	2	1	54	1	2	2	2	2	2	1	2	2	2	2	2	2	99	1	99	México	99	2
2	3	2	1	2	2	2	1	97	2	56	1	2	2	2	2	2	2	2	2	2	2	2	2	1	1	99	México	99	97
2	3	15	2	15	15	24	1	97	2	30	1	97	99	2	2	2	2	2	2	2	2	2	2	1	1	99	México	99	97
2	3	15	1	15	15	106	1	97	1	59	1	2	2	1	2	2	2	2	2	2	1	2	2	2	1	99	México	99	97
2	4	9	2	16	9	4	1	97	2	60	1	97	2	2	2	2	2	1	2	2	1	2	2	99	1	99	México	99	97
2	4	31	2	23	23	5	2	2	2	3	1	97	2	2	2	2	1	2	2	2	2	2	2	2	1	99	México	99	1
2	3	15	1	15	15	106	1	97	2	38	1	2	2	2	2	2	2	2	2	2	2	2	2	99	1	99	México	99	97
2	3	15	2	30	15	106	1	97	2	67	1	97	99	1	2	2	2	2	2	2	2	2	1	1	1	99	México	99	97
2	4	26	1	26	26	55	1	97	2	52	1	2	2	2	2	2	2	1	2	2	2	2	2	99	1	99	México	99	97
2	4	15	1	17	15	20	1	97	2	55	1	2	2	2	2	1	2	2	2	2	2	2	2	1	1	99	México	99	97
2	4	15	1	15	15	58	2	1	1	62	1	2	2	1	2	2	2	1	2	2	2	2	2	2	1	99	México	99	2
2	4	21	1	21	21	140	1	97	2	29	1	2	2	2	2	2	2	1	2	2	1	2	2	99	1	99	México	99	97
2	4	25	2	25	25	18	1	97	2	41	1	97	2	2	2	2	2	2	2	1	2	2	2	1	1	99	México	99	97
2	4	23	1	23	23	8	1	97	2	32	1	2	2	2	2	2	2	2	2	2	2	2	2	99	1	99	México	99	97
2	4	15	1	15	15	106	1	97	2	60	1	2	2	2	1	2	2	2	1	2	1	2	1	99	1	99	México	99	97
2	4	25	2	12	25	6	1	97	2	30	1	97	2	2	2	2	2	2	2	2	2	2	2	99	1	99	México	99	97
2	3	25	1	15	25	6	1	97	2	26	1	2	2	2	2	2	2	2	2	2	2	2	2	1	1	99	México	99	97
2	4	15	1	9	15	54	1	97	2	35	1	2	2	2	2	2	2	2	2	2	2	2	2	1	1	99	México	99	97
2	3	27	2	27	27	4	1	97	2	30	1	97	2	2	2	2	2	2	2	2	2	2	2	1	1	99	México	99	97
2	3	27	2	27	27	10	1	97	2	50	1	97	2	2	2	2	2	2	2	2	2	2	2	2	1	99	México	99	97
2	3	27	2	27	27	4	1	97	2	57	1	97	2	2	2	2	2	2	2	2	2	2	2	1	1	99	México	99	97
2	3	15	2	15	15	106	1	97	2	55	1	97	2	1	2	2	2	1	2	2	2	2	2	2	1	99	México	99	97
2	3	15	1	9	15	25	1	97	2	29	1	2	2	2	2	2	2	2	2	2	2	2	2	1	1	99	México	99	97
2	4	9	2	9	9	7	2	2	1	43	1	97	2	2	1	2	2	1	2	2	1	2	2	99	1	99	México	99	2
2	4	2	1	2	2	2	2	2	1	52	1	2	2	2	2	2	2	1	2	2	1	2	2	99	1	99	México	99	2
2	4	15	2	15	15	54	2	2	1	26	1	97	2	2	2	2	2	2	2	2	2	2	2	99	1	99	México	99	2
2	3	25	2	25	25	6	2	1	1	57	1	97	2	1	2	2	2	2	2	2	2	2	2	2	1	99	México	99	2
2	3	15	1	9	15	57	1	97	2	65	1	2	2	2	2	2	2	1	2	2	2	2	2	1	1	99	México	99	97
2	3	25	2	25	25	6	1	97	2	32	1	97	2	2	2	2	2	2	2	2	2	2	2	2	1	99	México	99	97
2	3	15	2	15	15	118	2	2	1	60	1	97	2	1	2	2	2	2	2	2	2	2	2	2	1	99	México	99	2
2	4	23	1	30	23	5	1	97	1	44	1	2	2	2	2	2	2	1	2	2	2	2	2	99	1	99	México	99	97
2	4	2	2	2	2	2	1	97	2	34	1	97	2	2	2	2	2	2	2	2	2	2	2	99	1	99	México	99	97
2	3	25	2	25	25	6	1	97	2	57	1	97	2	2	2	2	2	1	2	2	2	2	1	1	1	99	México	99	97
2	4	21	2	12	21	114	1	97	2	31	1	97	2	2	2	2	2	2	2	2	2	2	2	1	1	99	México	99	97
2	4	15	2	20	15	31	2	2	1	54	1	97	2	2	2	2	2	1	2	1	2	2	2	1	1	99	México	99	2
2	3	15	2	15	15	99	1	97	2	51	1	97	2	2	2	2	2	2	2	2	1	2	1	2	1	99	México	99	97
2	4	9	2	9	9	13	1	97	2	29	1	97	1	2	2	2	2	2	2	2	2	2	2	1	1	99	México	99	97
2	4	15	1	15	15	60	1	97	2	35	1	2	2	2	2	2	2	2	2	2	2	2	2	1	1	99	México	99	97
2	3	15	2	11	15	33	2	2	1	84	1	97	2	2	2	2	2	2	2	2	2	2	1	2	1	99	México	99	2
2	4	9	1	9	9	5	1	97	1	51	1	2	2	2	2	2	2	2	2	2	1	2	2	99	1	99	México	99	97
2	4	9	2	9	9	16	1	97	2	61	1	97	2	2	2	2	2	2	2	2	2	2	2	1	1	99	México	99	97
2	4	15	2	15	15	62	2	2	1	26	1	97	2	2	2	2	2	2	2	2	1	2	2	99	1	99	México	99	2
2	4	15	2	15	15	70	1	97	2	42	1	97	2	2	2	2	2	2	2	2	2	2	1	1	1	99	México	99	97
2	3	27	2	27	27	4	2	2	2	56	1	97	2	1	2	2	2	1	2	2	2	1	2	99	1	99	México	99	2
2	3	27	1	27	27	16	1	97	2	41	1	2	2	2	2	2	2	2	2	2	2	2	2	1	1	99	México	99	97
2	3	15	1	15	15	120	1	97	2	39	1	2	2	2	2	2	2	2	2	2	2	2	2	1	1	99	México	99	97
2	3	27	1	27	27	4	1	97	1	46	1	2	99	2	2	1	2	2	2	2	2	2	2	1	1	99	México	99	97
2	3	27	1	27	27	4	1	97	2	60	1	2	2	2	2	2	2	2	2	2	2	2	2	2	1	99	México	99	97
2	3	15	2	15	15	74	1	97	2	32	1	97	2	2	2	2	2	2	2	2	2	2	2	1	1	99	México	99	97
2	3	27	2	27	27	2	1	97	2	48	1	97	2	2	2	2	2	2	2	2	2	2	2	2	1	99	México	99	97
2	3	27	2	27	27	4	1	97	2	63	1	97	2	2	2	2	2	2	2	2	2	2	2	1	1	99	México	99	97
2	4	15	1	9	15	109	2	2	1	41	1	2	2	2	2	2	2	2	2	2	1	2	2	99	1	99	México	99	2
2	4	9	2	9	9	7	2	2	1	55	1	97	2	2	2	2	2	2	2	2	2	2	2	99	1	99	México	99	2
2	4	9	2	9	9	5	2	2	2	73	1	97	2	1	2	2	2	2	2	2	2	2	2	99	1	99	México	99	2
2	4	15	2	9	15	33	2	2	1	36	1	97	2	2	2	2	2	2	2	2	2	2	1	99	1	99	México	99	2
2	3	27	1	27	27	6	1	97	2	54	1	2	2	1	2	2	1	1	2	2	2	2	2	2	1	99	México	99	97
2	4	9	1	9	9	5	1	97	2	38	1	2	2	2	2	2	2	2	2	2	2	2	2	99	1	99	México	99	97
2	4	19	2	20	19	26	1	97	2	32	1	97	2	2	2	2	2	2	2	2	2	2	2	99	1	99	México	99	97
2	3	15	1	16	15	57	1	97	2	75	1	2	2	1	2	2	2	1	2	2	1	1	2	2	1	99	México	99	97
2	4	15	1	11	15	33	2	2	1	61	1	2	2	2	2	2	2	2	2	2	1	2	2	99	1	99	México	99	2
2	4	9	2	9	9	5	1	97	2	57	1	97	2	1	2	2	2	2	2	2	2	2	2	99	1	99	México	99	97
2	3	27	2	27	27	6	1	97	2	45	1	97	2	2	2	2	2	2	2	2	2	2	2	2	1	99	México	99	97
2	4	9	2	12	9	7	1	97	1	28	1	97	2	2	2	2	2	2	2	2	2	2	2	99	1	99	México	99	97
2	4	27	1	27	27	4	1	97	2	18	1	2	2	2	2	2	2	2	2	2	2	2	2	99	1	99	México	99	97
2	3	27	2	27	27	4	1	97	2	65	1	97	99	2	2	2	2	2	2	2	2	2	2	2	1	99	México	99	97
2	4	26	2	26	26	43	2	2	1	68	1	97	2	2	2	2	2	1	1	2	1	2	2	99	1	99	México	99	2
2	4	8	1	8	8	37	1	97	2	35	1	2	2	2	2	2	2	2	2	2	2	2	2	1	1	99	México	99	97
2	4	9	2	9	9	7	2	2	1	45	1	97	2	2	2	2	2	2	2	2	2	2	2	99	1	99	México	99	2
2	4	14	2	11	14	67	1	97	2	32	1	97	2	2	2	2	2	2	2	2	2	2	2	1	1	99	México	99	97
2	3	15	1	15	15	106	1	97	2	26	1	2	2	2	2	2	2	2	2	2	2	2	2	99	1	99	México	99	97
2	4	15	1	9	15	13	1	97	2	60	1	2	2	2	2	2	2	2	2	2	2	2	2	1	1	99	México	99	97
2	4	30	2	30	30	193	1	97	2	49	1	97	2	1	2	2	2	1	2	2	2	1	2	99	1	99	México	99	97
2	4	9	1	12	9	2	1	97	2	29	1	2	2	2	2	2	2	2	2	2	2	2	2	1	1	99	México	99	97
2	4	15	2	15	15	106	2	2	2	57	1	97	2	2	2	2	2	2	2	2	2	2	2	99	1	99	México	99	2
2	4	15	2	15	15	58	2	1	2	61	1	97	2	2	2	2	2	2	2	2	2	2	2	2	1	99	México	99	2
2	4	23	2	20	23	5	2	2	1	74	1	97	2	1	2	2	2	1	2	2	2	2	2	99	1	99	México	99	2
2	4	30	2	30	30	193	1	97	2	29	1	97	2	2	2	2	2	2	2	2	2	2	2	99	1	99	México	99	97
2	3	15	1	15	15	33	1	97	2	29	1	2	2	2	2	2	2	2	2	2	2	1	2	2	1	99	México	99	97
2	4	2	1	25	2	4	2	2	1	46	1	2	2	2	2	2	2	2	2	2	2	2	2	99	1	99	México	99	2
2	4	15	1	9	15	20	2	2	1	45	1	2	2	2	2	2	2	2	2	2	2	2	2	99	1	99	México	99	2
2	3	2	1	2	2	2	1	97	2	52	1	2	2	2	2	2	2	2	2	2	2	2	1	1	1	99	México	99	97
2	3	27	2	27	27	4	1	97	2	41	1	97	2	2	2	2	2	2	2	2	1	2	2	1	1	99	México	99	97
2	3	27	2	27	27	4	1	97	2	80	1	97	2	2	2	2	2	1	2	2	2	2	2	1	1	99	México	99	97
2	4	15	2	9	15	104	1	97	2	47	1	97	2	2	2	2	2	2	2	2	2	2	2	1	1	99	México	99	97
2	4	2	1	2	2	3	1	97	2	37	1	2	2	2	2	2	2	2	2	2	2	2	2	99	1	99	México	99	97
2	4	25	2	14	25	1	1	97	2	42	1	97	2	2	2	2	2	2	2	2	2	2	2	1	1	99	México	99	97
2	4	30	1	30	30	193	1	97	2	46	1	2	2	2	2	2	2	2	2	2	2	2	1	99	1	99	México	99	97
2	4	15	2	15	15	33	1	97	2	29	1	97	2	2	2	1	2	2	2	2	2	2	2	1	1	99	México	99	97
2	3	15	1	9	29	38	1	97	2	39	1	2	2	2	2	2	2	2	2	2	2	2	2	1	1	99	México	99	97
2	4	21	2	12	21	114	2	2	2	30	1	97	2	2	2	2	2	2	1	2	2	2	2	99	1	99	México	99	2
2	4	9	2	15	15	121	2	1	2	78	1	97	2	1	2	2	2	1	2	2	2	2	2	2	1	99	México	99	2
2	4	27	2	27	27	4	1	97	2	27	1	97	2	2	2	1	2	2	2	2	2	2	2	1	1	99	México	99	97
2	4	15	1	15	15	20	1	97	2	31	1	2	2	2	2	2	2	2	2	2	2	2	2	1	1	99	México	99	97
2	4	2	2	25	2	3	1	97	2	34	1	97	2	2	2	2	2	2	2	2	2	2	2	1	1	99	México	99	97
2	3	15	2	9	9	5	1	97	2	39	1	97	2	2	2	2	2	2	2	2	2	2	1	1	1	99	México	99	97
2	3	15	1	17	15	106	2	2	1	34	1	2	2	2	2	2	2	2	2	2	2	2	2	2	1	99	México	99	2
2	3	15	2	15	15	5	2	2	1	55	1	97	2	1	2	2	2	2	2	2	2	2	2	2	1	99	México	99	2
2	3	27	2	27	27	4	1	97	2	52	1	97	2	2	2	2	2	2	2	2	2	2	2	1	1	99	México	99	97
2	4	15	1	15	15	58	1	97	2	59	1	2	2	1	2	2	2	1	2	2	2	2	2	1	1	99	México	99	97
2	4	15	2	15	15	9	2	2	1	29	1	97	2	1	2	2	2	2	2	2	1	2	2	1	1	99	México	99	2
2	4	9	2	9	9	7	2	2	1	72	1	97	2	1	2	2	2	1	2	2	2	2	2	99	1	99	México	99	2
2	4	9	1	13	15	33	1	97	1	35	1	2	2	2	2	2	2	2	2	2	2	2	2	1	1	99	México	99	97
2	3	25	2	25	25	6	1	97	2	28	1	97	2	2	2	2	2	2	2	2	2	2	2	1	1	99	México	99	97
2	3	2	2	2	2	2	1	97	2	59	1	97	2	2	2	2	2	1	2	2	2	2	2	1	1	99	México	99	97
2	4	2	2	7	2	4	2	2	1	41	1	97	2	2	2	2	2	2	2	2	2	2	2	99	1	99	México	99	2
2	4	2	2	3	2	4	2	2	1	53	1	97	2	2	2	2	2	2	2	2	2	2	2	99	1	99	México	99	2
2	4	10	2	10	10	7	1	97	2	28	1	97	2	2	2	2	2	2	2	2	2	2	2	1	1	99	México	99	97
2	4	2	2	14	2	2	1	97	2	39	1	97	2	2	2	2	2	2	2	2	2	2	2	1	1	99	México	99	97
2	4	15	2	15	15	23	2	2	1	46	1	97	2	2	2	2	2	2	2	2	2	2	2	99	1	99	México	99	2
2	4	30	2	30	30	193	2	2	2	56	1	97	2	2	2	2	2	2	2	2	2	2	2	2	1	99	México	99	1
2	4	12	1	12	12	38	1	97	2	39	1	2	2	2	2	2	2	2	2	2	2	2	2	1	1	99	México	99	97
2	4	2	1	7	2	4	2	2	1	45	1	2	2	2	2	2	2	2	2	2	2	2	2	99	1	99	México	99	2
2	4	9	1	9	9	12	1	97	2	40	1	2	2	2	2	2	2	2	1	2	2	2	2	99	1	99	México	99	97
2	3	15	2	9	15	25	1	97	2	25	1	97	2	2	2	2	2	2	2	2	2	2	1	1	1	99	México	99	97
2	4	15	2	15	15	109	2	2	1	27	1	97	2	2	2	1	2	2	2	2	2	2	2	99	1	99	México	99	2
2	4	9	2	9	9	7	1	97	2	40	1	97	2	1	2	2	2	2	2	2	2	2	1	99	1	99	México	99	97
2	3	27	1	27	27	10	2	2	2	51	1	2	2	2	2	2	2	2	2	2	2	2	2	1	1	99	México	99	2
2	4	15	2	15	15	39	2	2	2	49	1	97	2	1	2	2	2	2	2	2	1	2	2	99	1	99	México	99	2
2	4	12	2	12	12	1	1	97	2	39	1	97	2	2	2	2	2	2	2	2	2	2	2	99	1	99	México	99	97
2	4	15	2	29	15	33	2	2	2	73	1	97	2	1	2	2	2	1	2	2	2	2	2	99	1	99	México	99	2
2	4	9	2	9	9	17	1	97	2	44	1	97	2	2	2	2	2	2	2	2	1	2	2	1	1	99	México	99	97
2	4	10	1	10	10	36	2	2	1	53	1	2	2	1	2	2	2	2	2	2	1	2	2	99	1	99	México	99	2
2	4	2	1	2	2	4	1	97	2	46	1	2	2	2	2	2	2	1	2	2	2	2	2	99	1	99	México	99	97
2	4	8	2	8	8	37	1	97	2	23	1	97	2	2	2	2	2	2	2	2	2	2	2	99	1	99	México	99	97
2	4	15	2	15	15	58	2	2	1	49	1	97	2	2	2	2	2	2	2	2	2	2	2	99	1	99	México	99	2
2	3	15	1	9	15	108	1	97	2	50	1	2	2	2	2	2	2	2	2	2	2	2	2	2	1	99	México	99	97
2	3	15	1	15	15	20	1	97	2	54	1	2	2	2	2	2	2	2	2	2	2	2	2	1	1	99	México	99	97
2	4	15	1	15	15	33	1	97	2	60	1	2	2	1	1	2	2	2	2	2	2	2	2	1	1	99	México	99	97
2	3	25	2	25	25	6	2	2	1	65	1	97	2	2	2	2	2	1	2	2	2	2	1	2	1	99	México	99	2
2	4	9	1	9	9	7	1	97	2	43	1	2	2	2	2	2	2	2	2	2	1	2	2	1	1	99	México	99	97
2	3	2	1	2	2	4	1	97	1	60	1	2	2	2	2	2	2	1	2	2	2	2	2	1	1	99	México	99	97
2	4	9	1	9	15	13	1	97	2	35	1	2	2	2	2	2	2	2	2	2	2	2	2	1	1	99	México	99	97
2	4	30	1	15	30	193	1	97	1	41	1	2	2	2	2	2	2	2	2	2	2	2	2	1	1	99	México	99	97
2	3	27	2	27	27	4	1	97	2	56	1	97	99	2	2	2	2	2	2	2	2	2	2	2	1	99	México	99	97
2	4	15	2	9	15	13	1	97	2	36	1	97	2	2	2	2	2	2	2	2	2	2	1	99	1	99	México	99	97
2	3	2	2	2	2	2	1	97	2	54	1	97	2	2	2	2	2	2	2	2	1	2	2	1	1	99	México	99	97
2	3	25	1	25	25	6	1	97	2	45	1	2	2	2	2	2	2	2	1	2	1	2	2	1	1	99	México	99	97
2	3	2	1	2	2	1	2	2	1	76	1	2	2	1	2	2	2	1	2	2	1	2	2	1	1	99	México	99	2
2	4	23	2	9	23	5	2	2	2	46	1	97	2	2	2	2	2	2	2	2	2	2	2	99	1	99	México	99	2
2	3	27	2	26	27	4	2	2	2	82	1	97	2	1	2	2	2	2	2	2	2	2	2	1	1	99	México	99	2
2	3	15	1	15	15	106	2	1	1	54	1	2	2	2	1	2	2	2	2	2	2	2	2	2	1	99	México	99	2
2	3	27	2	27	27	16	1	97	2	55	1	97	2	2	2	1	2	2	2	2	2	2	2	1	1	99	México	99	97
2	3	27	1	27	27	4	1	97	2	26	1	2	2	2	2	2	2	2	2	2	2	2	1	1	1	99	México	99	97
2	3	25	2	26	25	6	1	97	2	44	1	97	2	1	2	2	2	2	2	2	2	2	2	99	1	99	México	99	97
2	3	15	1	15	15	106	1	97	2	35	1	2	2	2	2	2	2	2	2	2	1	2	2	1	1	99	México	99	97
2	4	14	2	14	14	39	1	97	2	24	1	97	2	2	2	2	2	2	2	2	2	2	2	1	1	99	México	99	97
2	4	15	2	15	15	121	1	97	2	22	1	97	2	2	2	2	2	2	2	2	2	2	2	99	1	99	México	99	97
2	4	8	1	8	8	37	2	2	1	48	1	2	2	1	2	2	2	2	1	2	1	2	2	99	1	99	México	99	2
2	4	9	2	9	9	7	1	97	2	43	1	97	2	1	2	2	2	2	2	2	2	2	2	99	1	99	México	99	97
2	4	15	2	15	15	13	1	97	2	52	1	97	2	2	2	2	2	2	2	2	2	1	2	99	1	99	México	99	97
2	3	15	2	9	15	106	2	2	2	54	1	97	2	2	2	2	2	2	2	2	2	2	2	2	1	99	México	99	2
2	3	2	1	2	2	2	1	97	2	61	1	2	2	2	2	1	2	1	2	2	1	2	2	1	1	99	México	99	97
2	3	15	2	15	15	33	1	97	2	33	1	97	2	2	2	2	2	2	2	2	2	2	2	1	1	99	México	99	97
2	3	15	2	15	15	106	1	97	1	26	1	97	2	2	2	2	2	2	2	2	2	2	2	1	1	99	México	99	97
2	3	25	2	25	25	8	2	2	1	49	1	97	2	2	2	2	2	2	2	2	2	2	2	99	1	99	México	99	2
2	4	14	2	14	14	39	1	97	2	38	1	97	2	2	2	2	1	2	1	2	2	2	2	99	1	99	México	99	97
2	4	15	1	15	15	29	1	97	2	24	1	2	2	2	2	2	2	2	2	2	2	2	1	99	1	99	México	99	97
2	3	15	1	15	15	54	1	97	2	37	1	2	2	2	2	2	2	2	2	2	2	2	2	1	1	99	México	99	97
2	3	27	2	27	27	4	1	97	2	26	1	97	2	2	2	2	2	2	2	2	2	2	2	2	1	99	México	99	97
2	4	14	1	3	14	97	2	2	2	57	1	2	2	2	2	2	1	2	2	2	2	2	2	99	1	99	México	99	2
2	3	2	1	2	2	2	1	97	2	45	1	2	99	2	2	2	2	2	2	2	2	1	2	1	1	99	México	99	97
2	4	26	1	26	26	55	1	97	2	41	1	2	2	2	2	2	2	2	2	2	2	2	2	1	1	99	México	99	97
2	3	15	2	15	15	106	1	97	2	62	1	97	2	1	2	2	2	1	2	2	1	2	2	1	1	99	México	99	97
2	3	25	2	25	25	18	2	1	1	54	1	97	99	2	2	2	2	2	2	2	1	2	2	99	1	99	México	99	2
2	4	9	2	9	9	7	1	97	2	34	1	97	2	2	2	2	2	2	2	2	1	2	2	99	1	99	México	99	97
2	3	15	1	15	15	106	1	97	2	32	1	2	2	2	2	2	2	2	2	2	2	2	2	1	1	99	México	99	97
2	4	28	2	30	28	33	1	97	2	34	1	97	2	2	2	2	2	2	2	2	2	2	2	1	1	99	México	99	97
2	4	26	1	26	26	55	1	97	2	77	1	2	2	1	2	2	2	1	2	2	2	2	2	99	1	99	México	99	97
2	4	9	1	9	9	6	1	97	2	32	1	2	2	2	2	2	2	2	2	2	2	2	2	1	1	99	México	99	97
2	4	19	1	20	19	39	1	97	2	38	1	2	2	2	2	2	2	2	2	2	2	2	2	1	1	99	México	99	97
2	3	2	2	2	2	2	1	97	2	54	1	97	2	2	2	2	2	1	2	2	1	2	2	1	1	99	México	99	97
2	3	27	2	27	27	4	1	97	2	51	1	97	2	2	2	2	2	2	2	2	2	2	2	2	1	99	México	99	97
2	4	9	2	12	9	5	2	2	1	62	1	97	2	2	2	2	2	2	2	2	2	2	2	99	1	99	México	99	2
2	4	15	2	15	15	13	1	97	2	26	1	97	2	2	2	2	2	2	2	2	2	2	2	1	1	99	México	99	97
2	4	15	1	15	15	121	1	97	2	34	1	2	2	2	2	2	2	2	2	2	2	2	2	99	1	99	México	99	97
2	4	28	1	28	28	22	1	97	2	48	1	2	2	2	2	2	2	2	2	2	2	2	2	1	1	99	México	99	97
2	3	2	1	2	2	4	1	97	2	42	1	2	2	2	2	2	2	1	2	2	2	2	2	1	1	99	México	99	97
2	3	15	1	15	15	33	1	97	2	31	1	2	2	2	2	2	2	2	2	2	2	2	2	2	1	99	México	99	97
2	4	9	2	16	9	6	1	97	1	53	1	97	2	2	2	2	2	1	2	2	2	2	1	99	1	99	México	99	97
2	3	15	2	15	15	54	1	97	2	52	1	97	2	2	2	2	2	2	2	2	2	2	2	1	1	99	México	99	97
2	4	14	1	14	14	67	2	2	2	40	1	2	2	2	2	2	2	1	1	2	2	2	2	99	1	99	México	99	2
2	4	15	2	15	15	60	1	97	2	24	1	97	2	2	2	2	2	1	2	2	2	1	2	99	1	99	México	99	97
2	4	31	2	31	31	50	1	97	2	30	1	97	2	2	2	2	2	2	2	2	2	2	2	1	1	99	México	99	97
2	3	27	2	27	27	4	2	2	1	71	1	97	99	1	2	2	2	1	2	2	2	2	2	1	1	99	México	99	2
2	3	15	1	15	15	51	1	97	2	40	1	2	2	2	2	2	2	2	2	2	2	2	2	1	1	99	México	99	97
2	4	15	2	15	15	100	1	97	2	54	1	97	2	2	2	2	2	2	2	2	2	2	2	99	1	99	México	99	97
2	4	30	1	30	30	44	1	97	2	41	1	2	2	2	2	2	2	2	1	2	2	2	2	1	1	99	México	99	97
2	4	15	2	15	15	99	1	97	2	34	1	97	2	2	2	2	2	2	2	2	2	2	2	99	1	99	México	99	97
2	4	15	1	15	15	104	1	97	2	36	1	2	2	2	2	2	2	2	2	2	2	2	2	1	1	99	México	99	97
2	4	17	1	17	17	12	2	2	1	67	1	2	2	1	2	2	2	1	2	2	2	2	2	99	1	99	México	99	2
2	4	21	2	21	21	114	1	97	2	45	1	97	2	2	2	2	2	2	2	2	2	2	2	99	1	99	México	99	97
2	1	5	2	5	5	35	1	97	2	30	1	97	99	2	2	2	2	2	2	2	2	2	2	2	1	99	México	99	97
2	4	2	1	25	2	4	1	97	2	52	1	2	2	2	2	2	2	2	2	2	2	2	2	99	1	99	México	99	97
2	4	9	2	9	9	7	2	2	1	61	1	97	1	1	1	2	1	1	2	1	1	1	1	99	1	99	México	99	2
2	4	1	2	18	1	5	1	97	2	44	1	97	2	2	2	2	2	2	1	2	2	2	2	1	1	99	México	99	97
2	3	27	2	7	27	4	1	97	2	28	1	97	2	2	2	2	2	2	2	1	2	2	2	1	1	99	México	99	97
2	3	27	2	27	27	8	1	97	2	56	1	97	2	1	2	2	2	1	2	2	1	1	2	1	1	99	México	99	97
2	4	9	1	9	9	5	2	2	1	58	1	2	2	1	2	2	2	2	2	2	2	2	2	99	1	99	México	99	2
2	3	15	2	15	15	114	1	97	2	20	1	97	2	2	2	2	2	2	2	2	1	2	2	1	1	99	México	99	97
2	4	9	1	15	15	58	1	97	1	58	1	2	2	2	2	2	2	2	2	2	2	2	2	2	1	99	México	99	97
2	3	27	2	27	27	10	1	97	1	56	1	97	99	1	2	2	2	1	2	2	2	2	2	2	1	99	México	99	97
2	4	25	2	8	25	11	1	97	2	60	1	97	2	2	2	2	2	2	2	2	2	2	2	99	1	99	México	99	97
2	4	15	2	15	15	121	2	2	2	47	1	97	2	2	2	2	2	2	2	2	1	2	2	99	1	99	México	99	2
2	4	15	1	15	15	13	1	97	2	53	1	2	2	2	2	2	2	2	2	2	2	2	2	99	1	99	México	99	97
2	3	27	2	27	27	4	2	2	2	43	1	97	2	2	2	2	2	2	2	2	2	2	2	2	1	99	México	99	2
2	3	25	1	25	25	6	1	97	2	48	1	2	2	2	2	2	2	2	2	2	2	2	2	99	1	99	México	99	97
2	3	27	1	27	27	4	1	97	2	41	1	2	2	2	2	2	2	2	2	2	2	2	2	1	1	99	México	99	97
2	4	15	1	15	15	39	2	2	1	66	1	2	2	2	2	2	2	2	2	2	2	2	2	99	1	99	México	99	2
2	4	7	2	7	7	9	2	2	1	60	1	97	2	1	2	2	2	1	2	2	2	2	2	99	1	99	México	99	2
2	4	14	2	14	14	63	1	97	2	24	1	97	2	2	2	2	2	2	2	2	2	2	2	1	1	99	México	99	97
2	3	15	1	15	15	31	1	97	2	52	1	2	2	1	2	2	2	2	2	2	1	2	2	2	1	99	México	99	97
2	4	30	1	30	30	193	2	2	1	72	1	2	2	1	2	2	2	1	2	2	2	2	2	99	1	99	México	99	2
2	4	31	2	31	31	48	2	2	2	60	1	97	1	2	2	2	2	2	2	2	2	2	2	99	1	99	México	99	2
2	4	2	2	11	2	4	2	2	1	55	1	97	2	2	2	2	2	1	2	2	2	2	2	99	1	99	México	99	2
2	3	15	1	15	15	58	2	1	1	55	1	2	2	1	2	2	2	1	2	2	1	2	2	1	1	99	México	99	2
2	4	15	2	15	15	60	1	97	2	25	1	97	2	2	2	2	2	2	2	2	2	2	2	1	1	99	México	99	97
2	4	15	1	15	15	54	1	97	2	28	1	2	2	2	2	2	2	2	2	2	2	2	1	1	1	99	México	99	97
2	4	25	2	25	25	1	1	97	2	41	1	97	2	2	2	2	2	2	1	2	1	2	1	99	1	99	México	99	97
2	3	15	1	15	15	106	1	97	2	41	1	2	2	2	2	2	2	1	2	2	2	2	2	1	1	99	México	99	97
2	4	15	2	9	15	122	1	97	2	24	1	97	2	2	2	2	2	2	2	2	2	2	2	99	1	99	México	99	97
2	3	27	2	27	27	4	1	97	2	51	1	97	2	2	2	2	2	2	2	2	2	2	2	2	1	99	México	99	97
2	3	25	2	25	25	6	2	1	1	65	1	97	2	2	2	2	2	2	2	2	1	2	2	99	1	99	México	99	2
2	3	15	1	15	15	19	1	97	1	30	1	2	2	2	2	2	2	2	2	2	2	2	2	1	1	99	México	99	97
2	4	27	2	27	27	13	2	2	1	53	1	97	2	2	2	2	2	2	2	2	2	2	2	99	1	99	México	99	2
2	4	9	1	9	9	5	1	97	2	30	1	2	2	2	2	2	2	2	2	2	2	2	2	1	1	99	México	99	97
2	4	9	2	9	9	8	1	97	1	63	1	97	2	1	2	2	2	1	2	2	1	2	2	99	1	99	México	99	97
2	4	9	2	16	15	109	2	2	1	65	1	97	2	1	2	2	2	1	2	2	2	2	2	99	1	99	México	99	2
2	4	30	2	30	30	80	1	97	2	37	1	97	2	2	2	2	2	1	2	2	1	2	2	99	1	99	México	99	97
2	4	2	2	10	2	4	2	2	1	75	1	97	2	1	2	2	2	1	2	2	2	2	2	99	1	99	México	99	2
2	3	15	2	15	15	106	1	97	1	54	1	97	2	2	2	2	2	2	2	2	2	2	2	2	1	99	México	99	97
2	4	25	1	25	25	6	1	97	2	46	1	2	2	2	2	2	2	2	2	2	2	2	2	99	1	99	México	99	97
2	3	27	2	27	27	13	1	97	1	50	1	97	2	1	2	2	2	2	2	2	2	2	2	99	1	99	México	99	97
2	3	15	2	9	15	33	1	97	2	64	1	97	2	1	2	2	2	2	2	2	2	2	2	2	1	99	México	99	97
2	4	2	2	2	2	2	1	97	2	42	1	97	2	2	2	2	2	2	2	2	2	2	2	99	1	99	México	99	97
2	4	15	1	15	15	58	2	2	2	58	1	2	2	1	2	2	2	1	2	2	2	2	2	99	1	99	México	99	2
2	4	9	1	9	9	16	1	97	2	45	1	2	2	2	2	2	1	2	1	2	1	2	2	99	1	99	México	99	97
2	4	14	2	14	14	39	2	2	2	46	1	97	2	2	2	2	2	2	2	2	2	2	2	99	1	99	México	99	2
2	3	25	1	25	25	6	2	2	1	33	1	2	2	2	2	2	2	2	2	2	2	2	1	99	1	99	México	99	2
2	4	9	2	15	9	13	2	2	1	78	1	97	2	1	1	2	1	1	2	2	2	1	2	99	1	99	México	99	2
2	4	15	2	10	15	60	1	97	2	42	1	97	2	2	2	2	2	2	2	2	2	2	2	1	1	99	México	99	97
2	4	30	1	30	30	105	2	2	1	46	1	2	2	2	2	2	2	1	2	2	2	2	2	99	1	99	México	99	2
2	4	21	1	21	21	114	2	2	2	40	1	2	2	2	2	2	2	2	2	2	1	2	2	99	1	99	México	99	2
2	4	15	2	15	15	95	2	1	2	54	1	97	2	2	2	2	2	2	2	2	2	2	2	2	1	99	México	99	2
2	4	2	1	26	2	4	2	2	1	56	1	2	2	2	2	2	2	2	2	2	2	2	2	99	1	99	México	99	2
2	4	15	2	12	9	5	1	97	2	32	1	97	2	2	2	2	2	2	2	2	2	2	2	1	1	99	México	99	97
2	4	9	2	9	9	7	2	2	2	73	1	97	2	2	2	2	2	2	2	2	2	2	2	99	1	99	México	99	2
2	3	2	1	25	2	2	2	2	1	49	1	2	1	2	2	2	2	1	2	2	1	2	2	1	1	99	México	99	2
2	4	15	2	15	15	60	2	1	1	59	1	97	2	2	2	2	2	2	2	2	1	2	2	99	1	99	México	99	2
2	4	25	2	25	25	1	1	97	2	40	1	97	2	2	2	2	2	2	2	2	2	2	2	99	1	99	México	99	97
2	3	15	2	15	15	2	1	97	2	54	1	97	2	2	2	1	2	2	2	2	2	2	2	1	1	99	México	99	97
2	4	2	1	25	2	4	1	97	2	28	1	2	2	2	2	2	2	2	2	2	2	2	2	99	1	99	México	99	97
2	4	9	2	31	9	15	1	97	2	50	1	97	2	2	2	2	2	1	2	2	2	2	2	1	1	99	México	99	97
2	3	25	1	25	25	6	2	1	1	71	1	2	2	1	1	2	2	1	2	2	1	2	1	1	1	99	México	99	2
2	3	27	1	27	27	4	2	2	2	58	1	2	99	2	2	2	2	2	1	2	2	2	2	1	1	99	México	99	2
2	4	17	1	24	17	30	2	2	1	51	1	2	2	1	2	2	2	2	2	2	2	2	2	99	1	99	México	99	2
2	3	15	1	15	15	110	1	97	2	40	1	2	2	2	2	2	2	2	2	2	2	2	2	1	1	99	México	99	97
2	3	27	1	15	27	4	1	97	2	66	1	2	2	2	2	2	2	1	2	2	1	2	2	1	1	99	México	99	97
2	4	21	2	21	21	119	2	2	1	65	1	97	2	2	2	2	2	2	2	2	2	2	2	99	1	99	México	99	2
2	4	15	2	9	9	7	1	97	2	51	1	97	2	2	2	2	2	2	2	2	2	2	2	1	1	99	México	99	97
2	4	10	2	10	10	5	2	2	2	75	1	97	2	2	98	2	2	2	1	2	1	2	2	99	1	99	México	99	2
2	4	31	1	31	31	50	1	97	2	37	1	2	2	2	2	2	2	2	2	2	2	2	2	99	1	99	México	99	97
2	4	27	2	27	27	4	1	97	2	47	1	97	2	1	2	2	2	1	2	2	2	2	2	99	1	99	México	99	97
2	4	9	2	15	15	25	1	97	2	38	1	97	2	1	2	2	2	2	2	2	2	2	2	99	1	99	México	99	97
2	4	17	2	17	17	31	1	97	2	49	1	97	2	2	2	2	2	1	2	2	2	2	2	99	1	99	México	99	97
2	4	30	2	30	30	193	2	2	2	50	1	97	2	1	2	2	2	2	2	2	2	2	2	2	1	99	México	99	1
2	4	12	2	12	12	1	1	97	2	60	1	97	2	2	2	2	2	2	2	2	2	2	2	99	1	99	México	99	97
2	4	9	1	9	15	122	1	97	2	57	1	2	2	2	2	2	2	1	2	2	2	2	2	1	1	99	México	99	97
2	4	25	2	25	25	6	1	97	2	39	1	97	2	2	2	2	2	1	2	2	1	2	2	99	1	99	México	99	97
2	4	29	2	29	29	6	1	97	2	68	1	97	2	1	2	2	2	1	2	2	1	2	2	99	1	99	México	99	97
2	4	27	1	27	27	4	1	97	2	43	1	2	2	2	2	2	2	2	2	2	2	2	2	1	1	99	México	99	97
2	4	23	1	9	23	5	2	2	1	46	1	2	2	1	2	2	2	1	2	2	2	2	2	1	1	99	México	99	2
2	4	9	1	15	15	58	1	97	1	44	1	2	2	2	2	2	2	2	2	2	2	2	2	99	1	99	México	99	97
2	4	9	1	9	9	7	1	97	2	58	1	2	2	2	2	2	2	2	2	2	2	2	2	1	1	99	México	99	97
2	4	14	2	14	14	39	1	97	2	26	1	97	2	2	2	2	2	2	2	2	2	2	2	99	1	99	México	99	97
2	4	31	2	31	31	50	2	2	2	76	1	97	2	2	2	2	2	2	2	2	2	2	2	99	1	99	México	99	2
2	4	9	2	9	9	16	2	2	2	62	1	97	2	2	2	2	2	2	1	2	2	2	2	99	1	99	México	99	2
2	4	2	2	10	2	4	1	97	2	56	1	97	2	2	2	2	2	2	2	2	1	2	1	99	1	99	México	99	97
2	4	2	2	2	2	2	1	97	2	43	1	97	2	2	2	2	2	1	2	2	2	2	2	1	1	99	México	99	97
2	3	15	2	15	15	73	1	97	1	55	1	97	2	2	2	2	2	2	2	2	2	2	2	2	1	99	México	99	97
2	3	15	2	15	15	24	1	97	2	53	1	97	2	2	2	2	2	2	2	1	2	2	2	1	1	99	México	99	97
2	4	9	1	9	9	8	1	97	2	43	1	2	2	2	2	2	2	2	2	2	1	2	2	99	1	99	México	99	97
2	4	15	2	15	15	33	2	2	2	62	1	97	2	1	2	2	2	1	2	2	2	2	1	99	1	99	México	99	2
2	4	12	1	12	12	1	1	97	2	32	1	1	2	2	2	2	2	2	2	2	2	2	2	99	1	99	México	99	97
2	4	28	2	28	28	22	1	97	2	20	1	97	2	2	2	2	2	2	2	2	2	2	1	1	1	99	México	99	97
2	4	15	2	15	15	106	2	2	2	38	1	97	2	2	2	2	2	2	1	2	2	2	2	99	1	99	México	99	2
2	4	9	2	9	9	14	2	2	1	69	1	97	2	2	2	2	2	2	2	2	2	2	2	99	1	99	México	99	2
2	4	15	1	15	15	106	1	97	2	39	1	2	2	2	2	2	2	2	2	2	2	2	2	99	1	99	México	99	97
2	4	25	2	25	25	6	1	97	2	44	1	97	2	2	2	2	2	2	2	2	2	2	2	99	1	99	México	99	97
2	4	2	2	26	2	4	2	2	1	46	1	97	2	2	2	2	2	1	2	2	2	2	2	99	1	99	México	99	2
2	4	9	2	9	15	33	1	97	2	35	1	97	2	2	2	2	2	2	2	2	2	2	2	1	1	99	México	99	97
2	4	19	2	19	19	49	2	2	2	72	1	97	2	2	2	2	1	2	2	2	2	2	2	99	1	99	México	99	2
2	4	25	2	25	25	1	1	97	2	34	1	97	2	2	2	2	2	2	2	2	2	2	2	1	1	99	México	99	97
2	4	12	1	12	12	55	2	2	1	58	1	2	2	2	1	2	2	1	2	2	2	2	2	99	1	99	México	99	2
2	4	31	2	31	31	48	2	1	1	40	1	97	2	2	2	2	2	2	2	2	2	2	2	2	1	99	México	99	2
2	4	25	1	25	25	11	2	2	1	62	1	2	2	1	2	2	2	1	2	2	2	1	1	99	1	99	México	99	2
2	4	21	1	21	21	114	1	97	2	36	1	2	2	2	2	2	2	2	2	2	2	2	2	1	1	99	México	99	97
2	4	12	2	12	12	35	1	97	2	24	1	97	2	2	2	2	2	2	2	2	1	2	2	1	1	99	México	99	97
2	4	15	1	26	15	104	2	2	1	53	1	2	2	2	2	2	2	1	2	2	2	2	1	99	1	99	México	99	2
2	4	9	1	9	9	6	1	97	2	40	1	2	2	2	2	2	2	2	2	2	2	2	1	1	1	99	México	99	97
2	4	25	1	25	25	12	1	97	2	55	1	2	2	2	2	2	2	1	2	2	2	2	2	99	1	99	México	99	97
2	4	15	1	15	15	70	2	2	2	59	1	2	2	2	2	2	2	2	2	2	2	2	2	99	1	99	México	99	2
2	4	8	2	8	8	37	1	97	2	39	1	97	2	2	2	2	2	2	2	2	2	2	2	99	1	99	México	99	97
2	4	28	1	28	28	22	1	97	2	45	1	2	2	1	2	2	2	1	2	2	2	2	2	99	1	99	México	99	97
2	4	1	2	1	1	1	1	97	2	25	1	97	2	2	2	1	2	2	2	2	1	2	2	99	1	99	México	99	97
2	4	13	2	9	13	69	1	97	2	38	1	97	2	2	2	2	2	2	2	2	2	2	2	1	1	99	México	99	97
2	4	15	1	15	9	7	2	2	2	70	1	2	2	2	2	2	2	2	2	2	2	2	2	99	1	99	México	99	2
2	4	30	2	30	30	134	1	97	2	25	1	97	2	2	2	2	2	2	2	2	2	2	2	1	1	99	México	99	97
2	4	15	1	15	15	20	1	97	2	47	1	2	2	2	2	2	2	2	2	2	2	2	2	1	1	99	México	99	97
2	4	12	2	12	12	1	1	97	2	36	1	97	2	2	2	2	2	2	2	2	2	2	2	99	1	99	México	99	97
2	4	9	2	9	15	33	1	97	1	31	1	97	2	2	2	1	2	2	2	2	2	2	2	1	1	99	México	99	97
2	4	2	1	7	2	2	1	97	2	58	1	2	2	2	2	2	2	2	2	2	2	2	2	99	1	99	México	99	97
2	4	15	2	15	9	3	1	97	2	40	1	97	2	2	2	2	2	2	2	2	2	2	2	1	1	99	México	99	97
2	4	12	1	12	12	1	1	97	2	45	1	2	2	2	2	2	2	2	2	2	2	2	2	99	1	99	México	99	97
2	4	2	1	11	2	4	2	2	2	81	1	2	2	2	2	2	2	2	2	2	2	2	2	99	1	99	México	99	2
2	4	2	2	25	2	4	2	2	1	63	1	97	2	1	2	2	2	2	2	2	2	2	2	99	1	99	México	99	2
2	4	30	1	30	30	193	2	2	2	63	1	2	2	2	2	1	2	1	2	2	2	2	2	99	1	99	México	99	2
2	4	14	2	14	14	120	2	2	2	51	1	97	2	2	2	2	2	2	2	2	2	2	2	1	1	99	México	99	2
2	4	26	1	25	26	43	1	97	2	26	1	2	2	2	2	2	2	2	2	2	2	2	2	99	1	99	México	99	97
2	4	14	2	14	14	39	1	97	2	36	1	97	2	2	2	2	2	2	2	2	2	2	2	99	1	99	México	99	97
2	4	2	1	12	2	4	2	2	2	41	1	2	2	2	2	2	2	1	2	2	2	2	2	99	1	99	México	99	2
2	4	28	1	28	28	22	1	97	2	27	1	2	2	2	2	2	2	2	2	2	1	2	2	99	1	99	México	99	97
2	4	9	1	9	9	17	1	97	2	50	1	2	2	2	2	2	2	2	2	2	2	2	2	1	1	99	México	99	97
2	4	9	1	9	9	10	1	97	2	39	1	2	2	2	2	2	2	2	2	2	2	2	2	99	1	99	México	99	97
2	4	15	2	15	15	33	1	97	2	28	1	97	2	2	2	2	2	2	2	2	2	2	2	1	1	99	México	99	97
2	3	27	1	27	27	4	1	97	2	69	1	2	2	1	2	2	2	1	2	2	2	2	2	2	1	99	México	99	97
2	3	15	1	15	15	11	1	97	2	50	1	2	2	1	2	2	2	2	2	2	2	2	2	1	1	99	México	99	97
2	3	15	1	15	15	42	1	97	2	66	1	2	2	2	2	2	2	2	2	2	2	2	2	1	1	99	México	99	97
2	4	25	1	25	25	1	1	97	2	48	1	2	2	2	2	2	2	2	2	2	2	2	2	1	1	99	México	99	97
2	4	9	1	15	9	7	1	97	2	16	1	2	2	2	2	2	2	2	2	2	2	2	2	1	1	99	México	99	97
2	4	12	1	12	12	1	1	97	2	28	1	2	2	2	2	2	2	2	2	2	2	2	2	99	1	99	México	99	97
2	3	27	1	27	27	4	1	97	2	61	1	2	2	1	1	2	2	2	2	2	2	2	2	99	1	99	México	99	97
2	4	19	1	19	19	41	2	2	2	39	1	2	2	1	2	2	2	1	2	2	1	2	2	99	1	99	México	99	2
2	4	9	2	12	23	8	1	97	2	37	1	97	2	2	2	2	2	2	2	2	2	2	2	99	1	99	México	99	97
2	3	27	1	27	27	4	2	2	1	86	1	2	2	2	1	1	2	1	1	1	2	2	2	2	1	99	México	99	1
2	4	25	1	25	25	6	1	97	2	59	1	2	2	2	2	2	2	2	2	2	2	2	2	99	1	99	México	99	97
2	4	9	2	9	9	11	1	97	2	30	1	97	2	2	2	2	2	2	2	2	1	2	2	1	1	99	México	99	97
2	4	23	1	9	23	5	2	2	1	44	1	2	2	1	2	2	1	1	1	2	1	2	1	1	1	99	México	99	2
2	4	25	2	25	25	1	1	97	2	57	1	97	2	1	2	2	2	1	2	2	2	2	2	1	1	99	México	99	97
2	4	9	1	9	9	7	2	1	1	46	1	2	2	2	2	2	2	2	2	2	2	2	2	2	1	99	México	99	1
2	4	23	1	9	23	5	1	97	2	49	1	2	2	2	2	2	2	2	2	2	2	2	2	1	1	99	México	99	97
2	3	15	2	9	15	87	2	2	1	33	1	97	2	2	2	2	2	2	2	2	2	2	2	2	1	99	México	99	2
2	4	28	1	14	28	22	1	97	2	29	1	2	2	2	2	1	2	2	2	2	2	2	2	1	1	99	México	99	97
2	4	9	2	21	15	33	1	97	2	48	1	97	2	2	2	2	2	2	2	2	1	2	2	1	1	99	México	99	97
2	4	2	2	21	2	2	1	97	1	49	1	97	2	2	2	2	2	2	2	2	1	2	2	1	1	99	México	99	97
2	4	28	1	25	28	27	1	97	2	32	1	2	2	2	2	2	2	2	2	2	2	2	2	1	1	99	México	99	97
2	4	9	2	9	9	15	1	97	2	46	1	97	2	2	2	2	2	2	2	2	2	2	2	1	1	99	México	99	97
2	4	17	1	16	17	6	2	2	1	64	1	2	2	2	2	2	2	2	2	2	2	2	2	99	1	99	México	99	2
2	4	9	1	9	9	10	1	97	2	47	1	2	2	2	2	2	2	2	2	2	2	2	2	1	1	99	México	99	97
2	4	2	1	9	2	4	2	2	1	59	1	2	2	1	2	2	2	1	2	2	2	2	2	99	1	99	México	99	2
2	4	8	2	8	8	37	1	97	2	40	1	97	2	2	2	2	2	2	2	2	2	2	2	1	1	99	México	99	97
2	4	15	1	15	15	60	1	97	2	38	1	2	2	2	2	2	2	2	2	2	2	2	2	1	1	99	México	99	97
2	4	9	1	9	9	2	2	2	1	40	1	2	2	2	2	2	2	2	2	2	2	2	2	99	1	99	México	99	2
2	4	2	2	15	2	4	2	2	1	33	1	97	2	2	2	2	2	2	2	2	2	2	2	99	1	99	México	99	2
2	4	15	2	13	15	33	2	2	1	85	1	97	2	2	2	2	2	2	2	2	2	2	2	99	1	99	México	99	2
2	4	15	1	15	9	7	1	97	2	41	1	2	2	2	2	2	2	2	2	2	2	2	2	99	1	99	México	99	97
2	4	14	2	21	14	73	2	2	1	29	1	97	2	2	2	2	2	2	2	2	2	2	2	1	1	99	México	99	2
2	4	9	2	9	15	58	2	2	1	70	1	97	2	2	2	2	2	1	2	2	1	2	2	99	1	99	México	99	2
2	4	11	1	11	11	20	1	97	2	21	1	2	2	2	2	2	2	2	2	2	2	2	2	99	1	99	México	99	97
2	4	9	1	9	9	16	2	2	1	63	1	2	2	1	2	2	2	1	2	2	2	2	2	99	1	99	México	99	2
2	4	25	1	25	25	1	1	97	2	48	1	2	2	2	2	2	2	1	2	2	1	2	2	99	1	99	México	99	97
2	4	15	1	9	15	25	1	97	1	34	1	2	2	2	2	2	2	2	2	2	2	2	2	1	1	99	México	99	97
2	4	13	2	13	13	8	2	2	2	56	1	97	2	2	2	2	2	2	2	2	1	2	2	99	1	99	México	99	2
2	4	15	1	9	15	57	1	97	2	24	1	2	2	2	2	2	2	2	2	2	2	2	2	1	1	99	México	99	97
2	4	23	2	23	23	8	1	97	1	31	1	97	2	2	2	2	2	2	2	2	2	2	2	1	1	99	México	99	97
2	4	17	2	17	17	12	2	2	2	56	1	97	2	2	2	2	2	2	2	2	2	2	2	2	1	99	México	99	1
2	3	2	1	20	2	2	1	97	1	59	1	2	2	1	2	2	2	2	2	2	1	2	2	1	1	99	México	99	97
2	3	15	1	15	15	110	1	97	2	30	1	2	99	2	2	2	2	2	2	2	2	2	2	1	1	99	México	99	97
2	4	21	1	21	21	114	1	97	2	37	1	2	2	2	2	2	2	2	2	2	2	2	2	99	1	99	México	99	97
2	4	23	2	23	23	1	2	2	1	50	1	97	2	1	2	2	2	2	2	2	1	2	2	99	1	99	México	99	2
2	3	27	1	27	27	4	1	97	2	48	1	2	2	1	2	2	2	1	2	2	2	1	2	2	1	99	México	99	97
2	4	19	1	19	19	39	1	97	2	48	1	2	2	2	2	2	2	2	2	2	2	2	2	1	1	99	México	99	97
2	3	27	2	27	27	4	1	97	2	45	1	97	2	2	2	2	2	2	2	1	2	2	2	1	1	99	México	99	97
2	4	15	1	15	15	2	1	97	2	27	1	2	2	2	2	2	2	2	2	2	2	2	2	1	1	99	México	99	97
2	4	25	1	25	25	10	1	97	2	29	1	2	2	2	2	2	2	2	2	2	1	2	2	1	1	99	México	99	97
2	4	9	2	15	9	7	1	97	1	78	1	97	1	2	2	2	2	1	2	2	2	2	2	99	1	99	México	99	97
2	4	2	2	25	2	4	2	2	2	31	1	97	2	2	2	2	2	2	2	2	2	2	2	99	1	99	México	99	2
2	4	25	2	25	25	6	2	2	1	60	1	97	2	1	2	2	2	1	2	2	2	2	2	99	1	99	México	99	2
2	3	27	2	27	27	4	1	97	2	46	1	97	2	1	2	2	2	2	2	2	2	2	2	1	1	99	México	99	97
2	4	30	1	30	30	87	1	97	2	51	1	2	2	2	2	2	2	1	2	2	2	2	2	99	1	99	México	99	97
2	4	9	2	15	9	5	1	97	2	33	1	97	2	2	2	2	2	2	2	2	2	2	2	1	1	99	México	99	97
2	4	27	2	27	27	4	1	97	2	50	1	97	2	2	2	2	2	2	2	2	2	2	2	1	1	99	México	99	97
2	4	30	1	30	30	193	1	97	2	46	1	2	2	2	2	2	2	2	2	2	1	2	2	99	1	99	México	99	97
2	4	15	1	15	15	33	1	97	2	42	1	2	2	1	2	2	2	1	2	2	2	2	2	99	1	99	México	99	97
2	4	9	1	9	9	7	1	97	2	74	1	2	2	2	2	2	2	1	2	2	1	2	2	99	1	99	México	99	97
2	4	9	1	11	15	60	1	97	2	45	1	2	2	2	2	2	2	2	2	2	2	2	2	99	1	99	México	99	97
2	4	9	1	9	9	7	1	97	2	36	1	2	2	2	2	2	2	2	2	2	2	2	2	1	1	99	México	99	97
2	4	9	1	9	9	7	2	2	1	56	1	2	2	2	2	2	2	2	2	2	1	2	2	99	1	99	México	99	2
2	4	1	1	1	1	1	1	97	2	17	1	2	2	2	2	2	2	2	2	2	2	2	2	99	1	99	México	99	97
2	4	9	1	11	15	33	1	97	2	49	1	2	2	2	2	2	2	2	2	2	2	2	1	1	1	99	México	99	97
2	4	9	2	9	9	11	1	97	2	46	1	97	2	2	2	2	2	2	2	1	2	2	2	99	1	99	México	99	97
2	4	9	1	9	9	6	2	2	1	48	1	2	2	2	2	2	2	2	2	2	2	2	2	1	1	99	México	99	2
2	4	19	2	15	19	46	1	97	2	28	1	97	2	2	2	2	2	2	2	2	2	2	2	1	1	99	México	99	97
2	3	27	1	27	27	13	2	2	2	34	1	1	2	1	2	2	2	2	2	2	2	2	2	2	1	99	México	99	2
2	4	9	2	16	15	57	2	2	1	75	1	97	2	1	1	2	1	2	2	1	2	2	2	99	1	99	México	99	2
2	4	21	1	21	21	114	1	97	2	48	1	2	2	2	2	2	2	1	2	2	2	2	2	99	1	99	México	99	97
2	4	9	2	11	15	58	2	2	2	68	1	97	2	2	2	2	2	1	2	1	2	2	2	99	1	99	México	99	2
2	4	2	2	11	2	4	2	2	1	60	1	97	2	2	2	2	2	1	2	2	2	2	2	99	1	99	México	99	2
2	4	9	1	9	9	2	1	97	2	33	1	2	2	2	2	2	2	2	2	2	1	2	2	1	1	99	México	99	97
2	4	15	2	21	15	76	2	2	1	63	1	97	2	2	2	2	2	2	2	2	1	2	2	1	1	99	México	99	2
2	4	9	2	9	9	14	1	97	2	48	1	97	2	2	2	2	2	1	2	2	1	2	1	99	1	99	México	99	97
2	4	9	2	16	9	5	2	1	1	66	1	97	2	2	2	2	2	2	2	2	2	2	2	1	1	99	México	99	1
2	4	2	2	11	2	4	2	2	1	46	1	97	2	1	2	2	2	1	2	2	2	2	2	99	1	99	México	99	2
2	4	9	1	9	15	58	1	97	1	61	1	2	2	2	2	2	2	1	2	2	1	2	2	99	1	99	México	99	97
2	4	27	1	27	27	4	1	97	2	44	1	2	2	2	2	2	2	2	2	2	2	2	2	1	1	99	México	99	97
2	4	9	2	9	9	6	2	2	1	45	1	97	2	2	2	2	2	1	2	2	2	2	1	99	1	99	México	99	2
2	4	13	2	13	13	67	2	2	2	41	1	97	2	2	2	2	2	2	2	2	2	2	2	99	1	99	México	99	2
2	4	2	1	26	2	4	2	2	1	63	1	2	2	2	2	2	2	2	2	2	2	2	2	99	1	99	México	99	2
2	4	9	1	15	15	104	1	97	1	39	1	2	2	1	2	2	2	1	1	2	2	2	2	1	1	99	México	99	97
2	4	15	2	15	15	70	2	2	1	44	1	97	2	1	2	2	2	1	2	2	2	2	2	99	1	99	México	99	2
2	4	25	2	25	25	6	1	97	2	43	1	97	2	2	2	2	2	1	2	2	2	2	2	1	1	99	México	99	97
2	4	30	2	30	30	97	1	97	2	29	1	97	2	2	2	2	2	2	2	2	2	2	2	99	1	99	México	99	97
2	4	9	2	9	9	7	1	97	2	63	1	97	2	1	2	2	2	2	2	2	2	2	2	99	1	99	México	99	97
2	4	7	2	7	7	101	1	97	2	30	1	97	2	1	2	2	2	2	2	2	1	2	2	99	1	99	México	99	97
2	4	5	1	5	5	10	1	97	2	41	1	2	2	2	2	2	2	2	2	2	2	2	2	1	1	99	México	99	97
2	4	30	2	30	30	193	1	97	2	47	1	97	2	2	2	2	2	2	2	2	2	2	2	99	1	99	México	99	97
2	4	9	2	9	9	12	2	2	2	46	1	97	2	1	2	2	2	1	2	2	2	2	2	99	1	99	México	99	2
2	4	11	2	11	11	20	2	2	2	64	1	97	2	1	2	2	2	1	2	1	2	2	2	99	1	99	México	99	2
2	4	25	1	25	25	6	1	97	2	27	1	2	2	2	2	2	2	2	2	2	2	2	2	99	1	99	México	99	97
2	4	12	1	12	12	1	1	97	2	36	1	2	2	2	2	2	2	2	2	2	2	2	2	99	1	99	México	99	97
2	4	9	1	9	9	10	1	97	2	36	1	2	2	2	2	2	2	2	2	2	2	2	2	99	1	99	México	99	97
2	3	2	1	2	2	2	2	2	1	81	1	2	2	1	2	2	2	1	2	2	2	2	2	1	1	99	México	99	2
2	4	1	1	1	1	1	1	97	2	27	1	2	2	2	2	2	2	2	2	2	2	2	2	99	1	99	México	99	97
2	4	15	1	15	15	31	1	97	2	35	1	2	2	2	2	1	2	2	2	2	2	2	1	99	1	99	México	99	97
2	4	25	2	25	25	6	1	97	2	56	1	97	2	2	2	2	2	2	2	2	2	2	2	99	1	99	México	99	97
2	4	9	2	9	15	33	2	2	1	56	1	97	2	2	2	2	2	2	2	2	2	2	2	99	1	99	México	99	2
2	4	17	2	17	17	24	2	2	2	37	1	97	2	2	2	2	2	2	2	2	2	2	2	99	1	99	México	99	2
2	4	15	1	15	15	109	2	2	2	76	1	2	2	2	2	2	2	2	2	2	2	2	2	99	1	99	México	99	2
2	4	9	2	9	9	10	1	97	2	61	1	97	2	2	2	2	2	2	2	2	1	2	2	99	1	99	México	99	97
2	4	15	1	9	15	33	1	97	2	36	1	2	2	2	2	2	2	2	2	2	2	2	2	1	1	99	México	99	97
2	4	9	1	9	9	13	1	97	2	42	1	2	2	2	2	2	2	2	2	2	2	2	2	99	1	99	México	99	97
2	4	9	1	15	15	58	1	97	2	63	1	2	2	2	2	2	2	1	2	2	2	2	2	99	1	99	México	99	97
2	4	9	1	9	9	7	1	97	2	38	1	2	2	2	2	2	2	2	2	2	2	2	2	99	1	99	México	99	97
2	4	31	1	30	31	101	1	97	2	57	1	2	2	2	2	2	2	2	2	2	2	2	2	99	1	99	México	99	97
2	4	9	2	20	9	5	1	97	2	68	1	97	2	2	2	2	2	1	2	2	1	2	2	1	1	99	México	99	97
2	4	15	2	15	15	58	2	2	2	64	1	97	2	2	2	2	2	2	2	2	2	2	2	99	1	99	México	99	2
2	4	11	1	11	11	26	2	2	2	74	1	2	2	2	2	2	2	1	2	2	2	2	2	99	1	99	México	99	2
2	4	9	2	9	9	2	1	97	2	28	1	97	2	2	2	2	2	2	2	2	2	2	2	99	1	99	México	99	97
2	4	30	2	30	30	193	1	97	2	49	1	97	2	1	2	2	2	2	2	2	2	2	2	1	1	99	México	99	97
2	4	9	2	9	9	7	1	97	1	65	1	97	2	1	2	2	2	1	2	2	2	2	2	99	1	99	México	99	97
2	4	9	2	9	9	6	1	97	2	25	1	97	2	2	2	2	2	2	2	2	2	2	2	99	1	99	México	99	97
2	4	9	2	9	9	12	2	2	1	52	1	97	2	2	2	2	1	2	2	2	2	2	2	99	1	99	México	99	2
2	4	9	2	9	9	2	2	2	2	58	1	97	2	2	2	2	2	2	2	2	2	2	2	99	1	99	México	99	1
2	4	14	2	14	14	120	1	97	2	21	1	97	2	2	2	2	2	2	2	2	2	2	2	99	1	99	México	99	97
2	4	21	1	21	21	114	1	97	2	45	1	2	2	2	2	2	2	2	2	2	2	2	2	1	1	99	México	99	97
2	4	15	2	9	15	33	1	97	2	35	1	97	2	2	2	2	2	2	2	2	1	2	2	1	1	99	México	99	97
2	4	25	2	25	25	1	1	97	1	49	1	97	2	2	2	2	2	2	2	2	1	2	2	99	1	99	México	99	97
2	4	21	1	21	21	15	1	97	2	35	1	2	2	2	2	2	2	2	2	2	2	2	2	1	1	99	México	99	97
2	4	15	2	9	15	33	2	2	1	65	1	97	2	1	2	2	2	1	2	2	2	2	2	99	1	99	México	99	2
2	3	27	2	27	27	4	1	97	2	54	1	97	2	1	2	1	2	1	2	2	1	2	1	1	1	99	México	99	97
2	3	27	2	30	27	4	1	97	2	53	1	97	2	1	1	2	2	1	2	1	1	2	2	1	1	99	México	99	97
2	3	27	2	27	27	6	1	97	2	38	1	97	2	2	2	2	2	2	2	2	2	2	2	99	1	99	México	99	97
2	4	13	2	21	13	77	2	2	1	77	1	97	2	1	2	2	2	1	2	2	2	1	2	99	1	99	México	99	2
2	4	9	2	2	15	104	2	2	2	63	1	97	2	2	2	2	2	1	2	2	2	2	2	1	1	99	México	99	2
2	4	15	2	15	15	33	1	97	2	52	1	97	2	2	2	2	2	2	2	2	2	2	2	1	1	99	México	99	97
2	4	5	2	10	5	25	1	97	2	54	1	97	2	1	2	2	2	1	2	2	1	2	2	1	1	99	México	99	97
2	4	9	2	20	15	60	2	1	2	53	1	97	2	2	2	2	2	2	2	2	2	2	2	1	1	99	México	99	2
2	4	15	1	15	15	31	1	97	2	37	1	2	2	1	2	2	2	2	2	2	1	2	1	99	1	99	México	99	97
2	4	15	2	15	15	51	1	97	2	35	1	97	2	2	2	2	2	2	2	2	2	2	1	99	1	99	México	99	97
2	4	15	2	15	15	121	1	97	2	57	1	97	2	1	2	2	2	1	2	2	1	2	2	99	1	99	México	99	97
2	4	9	2	9	9	12	1	97	2	32	1	97	2	2	2	2	2	2	2	2	1	2	2	1	1	99	México	99	97
2	4	9	1	9	9	7	1	97	2	36	1	2	2	2	2	2	2	2	1	2	1	2	2	1	1	99	México	99	97
2	4	10	1	10	10	7	2	2	2	84	1	2	2	2	1	2	2	1	2	2	2	2	2	99	1	99	México	99	2
2	4	26	2	26	26	55	2	2	2	63	1	97	2	2	2	2	2	2	2	2	2	2	2	99	1	99	México	99	2
2	4	2	2	14	2	4	2	1	1	52	1	97	2	2	2	2	2	1	2	2	2	2	2	2	1	99	México	99	2
2	4	15	2	9	15	39	1	97	2	29	1	97	2	2	2	2	2	2	2	2	2	2	1	99	1	99	México	99	97
2	4	12	2	12	12	1	1	97	2	33	1	97	2	2	2	2	2	2	2	2	2	2	2	99	1	99	México	99	97
2	4	9	2	9	9	14	2	2	2	61	1	97	2	1	2	2	2	2	2	1	2	2	2	99	1	99	México	99	2
2	4	25	2	25	25	6	1	97	2	30	1	97	2	2	2	2	2	2	1	2	2	2	2	99	1	99	México	99	97
2	4	2	1	25	2	4	1	97	2	45	1	2	2	2	2	2	2	2	2	2	1	2	2	1	1	99	México	99	97
2	4	12	2	12	12	1	1	97	2	55	1	97	2	1	2	2	2	1	2	2	2	2	2	1	1	99	México	99	97
2	4	9	1	9	9	2	2	2	1	57	1	2	2	1	2	2	2	2	2	2	1	2	2	99	1	99	México	99	2
2	4	31	1	31	31	50	1	97	2	43	1	2	2	2	2	2	2	2	2	2	2	2	2	1	1	99	México	99	97
2	4	9	1	15	15	25	1	97	1	38	1	2	2	2	2	2	2	2	2	2	1	2	1	1	1	99	México	99	97
2	4	15	1	28	15	54	1	97	2	29	1	2	2	2	2	2	2	2	1	2	2	2	2	1	1	99	México	99	97
2	4	9	1	30	9	2	2	2	1	36	1	2	2	2	2	2	2	2	2	2	1	2	2	99	1	99	México	99	2
2	3	15	2	15	15	33	2	2	1	27	1	97	2	2	2	2	2	1	2	2	2	1	2	2	1	99	México	99	2
2	4	9	2	9	9	7	1	97	2	36	1	97	2	2	2	2	2	2	1	2	1	2	2	99	1	99	México	99	97
2	4	14	2	18	14	67	1	97	2	65	1	97	2	2	2	2	2	1	2	2	2	2	2	1	1	99	México	99	97
2	4	13	2	13	13	64	2	2	2	29	1	97	2	2	2	2	2	2	2	2	2	2	2	99	1	99	México	99	2
2	4	2	2	7	2	4	2	2	1	47	1	97	2	2	2	1	2	1	2	2	1	2	2	99	1	99	México	99	2
2	4	9	2	9	9	2	2	2	1	42	1	97	2	2	2	2	2	2	2	2	1	2	2	99	1	99	México	99	2
2	4	28	1	28	28	27	1	97	2	53	1	2	2	2	2	2	2	2	2	2	2	2	2	2	1	99	México	99	97
2	4	30	2	30	30	193	2	2	2	35	1	97	2	2	2	2	2	1	2	2	2	1	2	99	1	99	México	99	2
2	4	15	1	15	15	33	2	2	2	60	1	2	2	2	2	2	2	2	2	2	2	2	2	2	1	99	México	99	2
2	4	15	2	15	15	120	1	97	2	49	1	97	2	2	2	2	2	2	2	2	2	2	2	1	1	99	México	99	97
2	4	12	2	12	12	1	1	97	2	29	1	97	2	2	2	2	2	2	2	2	2	2	2	99	1	99	México	99	97
2	4	29	2	21	29	13	2	2	2	31	1	97	2	2	2	2	2	2	2	2	2	2	2	99	1	99	México	99	2
2	4	23	1	27	23	5	2	2	1	71	1	2	2	2	1	2	2	1	2	2	1	2	2	99	1	99	México	99	2
2	4	9	1	9	15	39	2	2	2	54	1	2	2	2	2	2	2	2	2	2	2	2	2	1	1	99	México	99	2
2	4	9	2	15	15	58	2	2	1	70	1	97	2	2	2	2	2	2	2	2	2	2	2	99	1	99	México	99	2
2	4	21	2	29	21	114	2	2	1	77	1	97	2	2	2	2	2	2	2	2	2	2	2	99	1	99	México	99	2
2	4	15	2	15	9	7	2	2	2	62	1	97	2	2	2	2	2	2	2	2	2	2	2	99	1	99	México	99	2
2	4	28	1	28	28	27	1	97	2	52	1	2	2	2	2	2	2	2	2	1	1	2	2	1	1	99	México	99	97
2	4	17	2	15	17	31	2	2	1	76	1	97	2	2	2	2	2	2	2	2	2	2	2	99	1	99	México	99	2
2	4	19	1	19	19	6	1	97	2	33	1	2	2	2	2	2	2	2	2	2	2	2	2	1	1	99	México	99	97
2	4	5	2	5	5	9	1	97	2	43	1	97	2	2	2	2	1	2	2	2	2	2	2	1	1	99	México	99	97
2	4	16	1	16	16	6	1	97	2	35	1	2	2	2	2	2	2	2	2	2	2	2	2	99	1	99	México	99	97
2	4	28	2	27	28	27	1	97	2	24	1	97	2	2	2	1	2	2	2	2	2	2	2	1	1	99	México	99	97
2	4	15	2	15	15	106	1	97	2	33	1	97	2	2	2	2	2	2	2	2	2	2	2	99	1	99	México	99	97
2	4	21	2	21	21	71	2	2	2	70	1	97	2	1	1	2	2	2	2	2	2	2	2	99	1	99	México	99	2
2	4	28	1	19	28	27	1	97	2	25	1	2	2	2	2	2	2	2	2	2	2	2	2	1	1	99	México	99	97
2	4	12	1	12	12	35	2	2	1	70	1	2	2	1	2	2	2	1	2	2	2	2	2	99	1	99	México	99	2
2	4	9	1	9	15	58	1	97	2	47	1	2	2	2	2	2	2	2	2	2	2	2	2	99	1	99	México	99	97
2	4	15	1	15	15	33	2	2	2	66	1	2	2	2	2	2	2	1	2	2	1	2	2	99	1	99	México	99	2
2	4	7	1	7	7	97	1	97	2	40	1	2	2	2	2	2	2	2	2	2	2	2	2	99	1	99	México	99	97
2	4	23	2	30	23	5	1	97	2	35	1	97	2	2	2	2	2	2	2	2	1	2	2	99	1	99	México	99	97
2	4	28	1	30	28	32	2	2	2	36	1	2	2	1	2	2	2	2	2	2	2	1	2	99	1	99	México	99	2
2	3	15	2	15	15	106	1	97	1	66	1	97	2	2	2	2	2	1	2	2	2	2	2	99	1	99	México	99	97
2	4	15	1	9	15	23	1	97	2	26	1	2	2	2	2	2	2	2	2	2	2	2	2	1	1	99	México	99	97
2	4	15	1	15	15	33	1	97	2	53	1	2	2	1	2	2	2	2	2	2	2	2	2	1	1	99	México	99	97
2	4	15	2	9	15	33	1	97	2	81	1	97	2	2	1	2	2	1	2	1	2	2	1	99	1	99	México	99	97
2	4	9	2	9	15	104	2	2	2	62	1	97	2	2	2	2	2	2	2	2	1	2	2	99	1	99	México	99	2
2	4	18	2	18	18	17	1	97	2	50	1	97	2	2	2	2	2	1	2	1	2	2	2	1	1	99	México	99	97
2	4	27	2	27	27	2	2	2	2	58	1	97	2	2	2	2	2	2	2	2	2	2	2	99	1	99	México	99	2
2	4	28	1	28	28	22	1	97	2	28	1	2	2	2	2	2	2	2	2	2	1	2	2	99	1	99	México	99	97
2	4	15	1	15	15	33	2	1	2	27	1	1	2	2	2	2	2	2	2	2	2	2	2	1	1	99	México	99	1
2	4	12	2	12	12	1	2	2	2	60	1	97	2	2	2	2	2	2	2	2	2	2	2	99	1	99	México	99	2
2	4	9	2	9	9	15	1	97	2	30	1	97	2	2	2	2	2	2	2	2	2	2	2	1	1	99	México	99	97
2	4	2	2	2	2	3	2	2	2	64	1	97	2	2	2	2	2	2	2	2	2	2	2	99	1	99	México	99	2
2	4	11	1	11	11	20	1	97	2	29	1	2	2	2	2	2	2	1	2	2	2	2	1	2	1	99	México	99	97
2	4	9	2	9	9	16	2	2	1	67	1	97	2	1	2	2	2	2	2	2	2	2	2	99	1	99	México	99	2
2	4	9	1	15	15	31	1	97	2	36	1	2	2	2	2	2	2	2	2	2	2	2	2	99	1	99	México	99	97
2	4	23	1	23	23	5	1	97	2	40	1	2	2	2	2	2	2	2	2	2	2	2	2	1	1	99	México	99	97
2	4	15	2	15	15	106	1	97	1	31	1	97	2	2	2	2	2	2	1	2	2	2	2	99	1	99	México	99	97
2	4	9	2	9	9	17	1	97	2	24	1	97	2	2	2	2	2	2	2	2	2	2	2	99	1	99	México	99	97
2	4	13	1	13	13	48	1	97	2	43	1	2	2	2	2	2	2	2	2	2	2	2	2	1	1	99	México	99	97
2	4	9	1	16	15	57	2	2	2	49	1	2	2	2	2	2	1	2	1	2	2	1	2	99	1	99	México	99	2
2	4	31	1	31	31	89	1	97	2	41	1	2	2	2	2	2	2	1	2	2	1	2	2	1	1	99	México	99	97
2	4	26	2	26	26	33	2	1	2	45	1	97	2	2	2	2	2	2	2	2	1	2	2	2	1	99	México	99	2
2	4	9	2	9	15	109	2	2	2	37	1	97	2	2	2	2	2	2	2	2	2	2	2	99	1	99	México	99	2
2	4	9	2	9	15	58	1	97	2	21	1	97	2	2	2	2	2	2	2	2	2	2	2	99	1	99	México	99	97
2	4	9	2	15	9	3	1	97	2	64	1	97	2	2	1	2	2	2	2	2	1	2	2	99	1	99	México	99	97
2	4	15	1	15	15	20	1	97	2	53	1	2	2	2	2	2	2	2	2	2	2	2	2	99	1	99	México	99	97
2	4	25	1	25	25	1	1	97	2	43	1	2	2	2	2	2	2	1	2	2	1	2	2	1	1	99	México	99	97
2	4	9	2	15	15	33	2	2	2	46	1	97	2	1	2	2	2	2	2	2	2	2	2	99	1	99	México	99	2
2	4	11	2	11	11	7	2	2	2	50	1	97	2	2	2	2	2	2	2	2	1	2	2	99	1	99	México	99	2
2	4	9	2	9	9	7	1	97	2	43	1	97	2	2	2	2	2	2	2	2	2	2	2	1	1	99	México	99	97
2	4	9	1	9	9	15	1	97	2	39	1	2	2	2	2	1	2	2	1	2	2	2	2	1	1	99	México	99	97
2	4	28	1	30	28	32	1	97	2	26	1	2	2	2	2	1	2	2	2	2	2	2	2	99	1	99	México	99	97
2	4	9	1	30	9	15	1	97	2	30	1	2	2	2	2	2	2	2	2	2	2	2	2	1	1	99	México	99	97
2	4	2	1	18	2	4	1	97	2	52	1	2	2	2	2	2	2	2	2	2	2	2	2	99	1	99	México	99	97
2	4	9	2	9	9	17	2	2	2	58	1	97	2	2	2	2	2	1	2	2	1	2	2	1	1	99	México	99	2
2	4	12	2	12	12	29	2	1	1	63	1	97	2	2	2	2	2	1	2	2	1	2	2	2	1	99	México	99	2
2	4	15	2	15	15	33	2	2	1	69	1	97	2	2	2	2	2	2	2	2	2	2	2	99	1	99	México	99	2
2	4	30	1	30	30	193	2	2	2	73	1	2	2	1	2	2	2	1	2	2	2	2	2	99	1	99	México	99	2
2	4	15	1	15	15	70	2	2	1	55	1	2	2	2	2	2	2	2	2	2	2	2	2	99	1	99	México	99	2
2	4	9	2	9	9	10	1	97	2	35	1	97	2	1	2	2	2	2	2	2	1	2	2	1	1	99	México	99	97
2	4	9	1	9	9	16	2	2	1	45	1	2	2	2	2	2	2	2	1	2	2	2	2	99	1	99	México	99	2
2	4	21	2	21	21	114	1	97	2	44	1	97	2	2	2	2	2	2	2	2	2	2	2	99	1	99	México	99	97
2	4	30	1	30	30	193	1	97	2	39	1	2	2	2	2	2	2	2	2	2	2	2	2	1	1	99	México	99	97
2	4	15	1	21	15	90	2	1	2	61	1	2	2	1	2	2	2	1	2	2	1	2	2	1	1	99	México	99	2
2	4	21	2	21	21	114	1	97	2	35	1	97	2	2	2	2	2	2	2	2	1	2	2	99	1	99	México	99	97
2	4	23	1	31	23	5	2	2	1	49	1	2	2	2	2	2	2	1	2	2	1	2	2	99	1	99	México	99	2
2	4	12	2	12	12	1	1	97	2	24	1	97	2	2	2	2	2	2	2	2	2	2	2	1	1	99	México	99	97
2	4	9	1	9	9	6	1	97	2	19	1	2	2	2	2	2	2	2	2	2	2	2	2	1	1	99	México	99	97
2	4	31	2	31	31	101	1	97	2	31	1	97	2	2	2	2	2	2	2	2	2	2	2	99	1	99	México	99	97
2	4	30	2	30	30	193	2	2	2	48	1	97	2	2	2	2	2	2	2	2	2	2	2	99	1	99	México	99	2
2	4	15	1	9	15	104	1	97	2	54	1	2	2	2	2	2	2	2	2	2	2	2	2	1	1	99	México	99	97
2	4	15	1	9	9	6	2	2	2	52	1	2	2	2	2	2	2	2	2	2	2	2	2	99	1	99	México	99	2
2	4	26	1	26	26	55	1	97	2	35	1	2	2	2	2	2	2	2	2	2	2	2	2	1	1	99	México	99	97
2	4	9	2	9	9	6	2	2	1	70	1	97	2	2	2	2	2	2	1	2	2	2	1	99	1	99	México	99	2
2	4	30	2	28	28	38	1	97	2	45	1	97	2	2	2	2	2	2	2	2	2	2	2	99	1	99	México	99	97
2	4	15	2	9	15	13	1	97	2	36	1	97	2	2	2	2	2	2	2	2	2	2	2	1	1	99	México	99	97
2	4	9	2	9	9	2	1	97	2	31	1	97	2	2	2	2	2	2	2	2	2	2	2	1	1	99	México	99	97
2	4	9	2	9	9	15	1	97	2	37	1	97	2	2	2	2	2	2	2	2	2	2	2	99	1	99	México	99	97
2	4	15	1	9	15	2	1	97	2	40	1	2	2	2	2	2	2	2	2	2	2	2	2	1	1	99	México	99	97
2	4	15	1	15	15	39	2	2	1	34	1	2	2	2	2	2	2	2	2	2	2	2	2	99	1	99	México	99	2
2	4	30	2	30	30	193	2	2	2	36	1	97	2	2	2	2	2	2	2	2	2	2	1	99	1	99	México	99	2
2	4	9	1	9	9	7	1	97	2	54	1	2	2	1	2	2	2	1	1	2	2	2	2	1	1	99	México	99	97
2	4	9	2	30	9	6	1	97	2	46	1	97	2	2	2	2	2	2	2	1	2	2	2	99	1	99	México	99	97
2	4	9	1	9	9	7	2	2	1	45	1	2	2	2	2	1	2	2	2	2	2	2	2	99	1	99	México	99	2
2	4	2	1	11	2	4	2	2	1	59	1	2	2	1	2	1	2	1	2	2	1	2	2	99	1	99	México	99	2
2	4	9	1	9	9	2	2	2	2	78	1	2	2	2	2	2	2	2	2	2	2	2	2	99	1	99	México	99	2
2	4	15	1	15	15	33	2	2	2	37	1	2	2	1	2	2	2	1	2	2	1	2	2	99	1	99	México	99	2
2	4	9	1	15	15	9	1	97	2	29	1	2	2	2	2	2	2	2	2	2	2	2	2	1	1	99	México	99	97
2	4	26	2	26	26	30	1	97	2	42	1	97	2	2	2	2	2	2	2	2	1	2	2	1	1	99	México	99	97
2	4	25	1	25	25	1	1	97	2	60	1	2	2	2	2	2	2	1	2	2	2	2	2	99	1	99	México	99	97
2	4	9	2	15	15	33	1	97	2	36	1	97	2	2	2	2	2	2	2	2	2	2	2	1	1	99	México	99	97
2	4	27	2	27	27	12	2	2	1	63	1	97	2	2	2	2	2	2	2	2	2	2	2	99	1	99	México	99	2
2	4	2	1	9	2	2	1	97	2	30	1	1	2	2	2	2	2	2	2	2	2	2	2	99	1	99	México	99	97
2	4	15	2	15	15	29	1	97	1	59	1	97	2	2	2	2	2	2	2	2	2	2	2	99	1	99	México	99	97
2	3	27	2	27	27	6	1	97	2	60	1	97	2	1	2	2	2	2	2	2	2	2	2	2	1	99	México	99	97
2	4	9	1	9	9	8	1	97	2	44	1	2	2	2	2	2	2	2	2	2	2	2	2	99	1	99	México	99	97
2	4	28	2	28	28	22	2	2	1	75	1	97	2	2	2	2	2	2	2	2	2	2	2	99	1	99	México	99	2
2	4	15	2	9	15	20	2	2	2	66	1	97	2	1	2	2	2	1	2	2	1	2	2	99	1	99	México	99	2
2	4	9	1	9	9	7	1	97	2	39	1	2	2	2	2	2	2	2	2	2	1	2	2	99	1	99	México	99	97
2	4	30	2	30	30	193	2	2	1	47	1	97	2	1	2	2	2	1	2	1	1	2	2	99	1	99	México	99	2
2	4	14	2	19	14	120	2	2	2	49	1	97	2	2	2	2	2	2	2	2	1	2	2	99	1	99	México	99	2
2	4	31	1	31	31	50	2	2	2	34	1	2	2	1	2	1	2	2	2	2	2	2	2	99	1	99	México	99	2
2	4	9	2	9	9	7	1	97	2	44	1	97	2	2	2	2	2	2	2	2	2	2	2	1	1	99	México	99	97
2	4	2	2	18	2	4	1	97	2	51	1	97	2	2	2	2	2	2	2	2	2	2	2	99	1	99	México	99	97
2	4	30	2	30	30	11	1	97	2	46	1	97	2	2	2	2	2	2	2	2	2	2	2	99	1	99	México	99	97
2	4	17	1	17	17	7	2	2	1	47	1	2	2	2	2	2	2	2	2	2	2	2	2	99	1	99	México	99	2
2	4	19	2	28	19	49	2	2	1	63	1	97	2	2	2	2	2	1	2	2	2	1	2	99	1	99	México	99	2
2	4	9	1	9	9	7	1	97	2	57	1	2	2	2	2	2	2	2	1	2	2	2	2	99	1	99	México	99	97
2	4	9	1	9	9	11	1	97	2	34	1	2	2	2	2	2	2	1	2	2	2	2	2	1	1	99	México	99	97
2	4	9	2	9	15	58	2	2	1	44	1	97	2	1	2	2	2	2	2	2	1	2	2	99	1	99	México	99	2
2	4	26	2	28	26	55	2	2	2	51	1	97	2	1	2	2	2	2	2	2	2	2	2	99	1	99	México	99	2
2	4	9	1	10	9	16	1	97	1	51	1	2	2	1	2	2	2	2	2	2	1	2	2	99	1	99	México	99	97
2	4	30	1	30	30	44	1	97	2	43	1	2	2	2	2	2	2	2	2	2	2	2	1	99	1	99	México	99	97
2	4	5	2	16	5	2	1	97	2	69	1	97	2	2	2	2	2	2	1	2	2	2	2	1	1	99	México	99	97
2	4	9	1	9	9	5	1	97	2	31	1	2	2	2	2	2	2	2	2	2	1	2	2	1	1	99	México	99	97
2	4	9	1	9	9	3	1	97	2	38	1	2	2	2	2	2	2	2	2	2	1	2	2	1	1	99	México	99	97
2	4	9	2	9	15	104	2	2	1	36	1	97	2	1	2	2	2	2	2	1	2	1	2	99	1	99	México	99	2
2	4	9	2	9	9	11	2	2	1	30	1	97	2	2	2	2	2	2	2	2	2	2	2	99	1	99	México	99	2
2	4	30	1	30	30	193	1	97	2	55	1	2	2	2	2	1	2	2	2	2	2	2	2	99	1	99	México	99	97
2	4	10	1	15	10	7	1	97	2	22	1	2	2	2	2	2	2	2	2	2	2	2	2	1	1	99	México	99	97
2	4	9	2	9	9	16	1	97	2	45	1	97	2	2	2	2	2	2	2	2	2	2	2	99	1	99	México	99	97
2	4	15	1	15	15	20	1	97	2	36	1	2	2	2	2	2	2	2	2	2	2	2	2	1	1	99	México	99	97
2	4	9	2	9	9	15	1	97	1	59	1	97	2	2	2	2	2	2	2	2	2	2	1	99	1	99	México	99	97
2	4	14	2	14	14	44	2	2	2	59	1	97	2	2	2	2	2	1	2	2	2	2	2	99	1	99	México	99	2
2	4	9	1	9	15	31	1	97	2	51	1	2	2	2	2	2	2	2	2	2	2	2	2	1	1	99	México	99	97
2	4	15	2	9	15	25	1	97	1	41	1	97	2	1	2	2	2	2	2	2	2	2	2	99	1	99	México	99	97
2	4	16	2	9	9	3	2	2	2	80	1	97	2	2	1	2	2	1	2	2	2	2	2	99	1	99	México	99	2
2	4	14	1	30	14	39	2	2	2	62	1	2	2	2	2	2	2	2	2	2	1	2	2	99	1	99	México	99	2
2	4	12	2	12	12	1	1	97	2	68	1	97	2	2	2	2	2	2	2	2	2	2	2	99	1	99	México	99	97
2	4	12	1	16	12	35	1	97	2	28	1	2	2	2	2	2	2	2	2	2	2	2	2	99	1	99	México	99	97
2	4	2	1	7	2	4	2	2	1	71	1	2	2	1	2	2	2	1	2	2	2	2	2	99	1	99	México	99	2
2	4	27	2	27	27	4	1	97	2	45	1	97	2	2	2	2	2	2	2	2	2	2	2	1	1	99	México	99	97
2	3	27	2	27	27	4	1	97	2	51	1	97	2	2	2	2	2	2	2	2	2	2	2	1	1	99	México	99	97
2	4	2	2	8	2	4	2	2	1	62	1	97	2	2	2	2	2	2	2	2	2	2	2	99	1	99	México	99	2
2	3	27	2	27	27	4	1	97	1	49	1	97	2	1	2	2	2	1	2	1	1	1	1	1	1	99	México	99	97
2	4	15	2	9	15	39	1	97	2	35	1	97	2	2	2	2	2	2	2	2	1	2	1	99	1	99	México	99	97
2	4	9	1	9	9	10	1	97	2	38	1	2	2	2	2	2	2	2	2	2	2	2	2	1	1	99	México	99	97
2	4	21	2	21	21	114	1	97	2	38	1	97	2	2	2	2	2	2	2	2	2	2	2	99	1	99	México	99	97
2	4	9	2	15	15	57	2	2	2	48	1	97	2	2	2	2	2	2	2	2	2	2	2	99	1	99	México	99	2
2	4	9	2	9	9	5	1	97	2	24	1	97	2	2	2	2	2	2	2	2	2	2	1	99	1	99	México	99	97
2	4	9	2	9	9	5	2	2	2	58	1	97	2	1	2	2	2	1	2	2	1	2	2	99	1	99	México	99	2
2	4	9	2	9	9	2	1	97	2	38	1	97	2	2	2	2	2	2	2	2	2	2	2	99	1	99	México	99	97
2	4	7	2	7	7	101	2	2	2	48	1	97	2	1	2	2	2	1	2	2	2	2	2	1	1	99	México	99	2
2	4	11	2	11	11	20	2	2	2	55	1	97	2	2	2	2	2	2	2	2	2	2	2	2	1	99	México	99	1
2	4	15	1	15	15	54	2	2	1	74	1	2	2	2	2	2	2	2	2	2	1	2	2	99	1	99	México	99	2
2	4	9	1	9	15	58	1	97	2	39	1	2	2	2	2	2	2	1	2	2	1	2	2	99	1	99	México	99	97
2	4	9	2	9	9	12	2	2	2	62	1	97	2	2	2	2	2	2	2	2	2	2	2	99	1	99	México	99	2
2	4	9	2	15	15	58	2	2	2	7	1	97	2	2	2	2	2	2	2	2	2	2	2	99	1	99	México	99	2
2	4	9	1	20	9	7	2	2	1	55	1	2	2	2	2	1	2	2	2	2	1	2	2	99	1	99	México	99	2
2	4	15	1	15	9	7	2	2	2	52	1	2	2	2	2	2	2	2	2	2	2	2	2	99	1	99	México	99	2
2	4	9	2	9	9	10	1	97	1	47	1	97	2	2	2	2	2	2	2	2	2	2	2	99	1	99	México	99	97
2	4	30	1	30	30	131	1	97	2	80	1	2	2	1	2	2	2	2	2	2	2	2	2	99	1	99	México	99	97
2	4	15	2	15	15	106	2	1	1	72	1	97	2	1	2	2	2	1	2	2	2	2	1	2	1	99	México	99	2
2	4	26	2	26	26	55	2	2	1	61	1	97	2	2	2	2	2	2	2	2	2	2	2	99	1	99	México	99	2
2	4	30	1	30	30	193	2	2	1	30	1	2	2	2	2	2	2	2	2	2	2	2	2	1	1	99	México	99	2
2	4	9	2	9	9	2	2	2	2	49	1	97	2	2	2	2	2	2	2	2	2	2	2	99	1	99	México	99	2
2	4	25	2	25	25	15	2	2	1	50	1	97	2	2	2	2	2	2	2	2	1	2	2	99	1	99	México	99	2
2	4	9	2	30	30	131	1	97	1	62	1	97	2	2	2	2	2	2	2	2	1	2	2	2	1	99	México	99	97
2	4	8	2	5	8	37	2	2	1	43	1	97	2	2	2	2	2	2	2	2	2	2	2	99	1	99	México	99	2
2	4	8	1	8	8	37	1	97	2	30	1	2	2	2	2	2	2	2	2	2	2	2	2	1	1	99	México	99	97
2	4	15	2	15	15	122	1	97	1	62	1	97	2	2	2	2	2	2	2	2	2	2	2	99	1	99	México	99	97
2	4	14	2	14	14	120	1	97	2	40	1	97	2	2	2	2	2	2	2	2	2	2	2	1	1	99	México	99	97
2	4	2	1	30	2	4	2	2	1	76	1	2	2	1	2	2	2	1	2	2	2	2	2	99	1	99	México	99	2
2	4	30	2	30	30	193	2	2	2	63	1	97	2	2	2	2	2	1	2	2	1	2	2	1	1	99	México	99	2
2	4	9	1	9	9	6	2	2	2	23	1	2	2	1	2	2	2	2	2	2	2	2	2	99	1	99	México	99	2
2	4	9	1	9	9	2	1	97	2	39	1	2	2	2	2	2	2	2	2	2	2	2	2	99	1	99	México	99	97
2	4	9	2	9	9	7	1	97	2	48	1	97	2	2	2	2	2	2	2	2	1	2	2	1	1	99	México	99	97
2	4	17	1	17	17	25	2	2	1	60	1	2	2	1	2	2	2	2	2	2	2	2	2	99	1	99	México	99	2
2	4	9	2	9	9	2	1	97	2	36	1	97	2	2	2	2	2	2	2	2	2	2	2	1	1	99	México	99	97
2	4	7	2	7	7	101	1	97	2	29	1	97	2	1	2	2	2	2	2	2	2	2	2	99	1	99	México	99	97
2	4	9	2	20	9	7	2	2	2	46	1	97	2	2	2	2	2	1	2	2	2	2	2	99	1	99	México	99	2
2	4	9	1	9	9	12	2	2	2	47	1	2	2	2	2	2	2	2	2	2	1	2	2	1	1	99	México	99	2
2	4	15	1	15	15	20	1	97	2	26	1	2	2	2	2	2	2	2	2	2	2	2	2	99	1	99	México	99	97
2	4	17	2	17	17	6	2	2	1	42	1	97	2	2	2	2	2	2	2	2	2	2	1	99	1	99	México	99	2
2	4	9	2	9	9	7	2	2	1	51	1	97	2	2	2	2	2	2	2	2	2	2	2	99	1	99	México	99	2
2	4	12	2	9	12	35	1	97	2	34	1	97	2	2	2	2	2	2	2	2	2	2	2	1	1	99	México	99	97
2	4	15	1	15	15	115	1	97	2	24	1	2	2	2	2	2	2	2	2	2	2	2	2	1	1	99	México	99	97
2	4	29	2	29	29	33	1	97	1	52	1	97	2	2	2	2	2	1	2	2	1	2	2	99	1	99	México	99	97
2	4	15	1	15	15	33	2	2	2	61	1	2	2	1	2	2	2	2	2	2	2	2	2	99	1	99	México	99	2
2	4	9	1	9	9	10	1	97	2	33	1	2	2	2	2	2	2	2	2	2	2	2	2	99	1	99	México	99	97
2	4	15	1	9	15	58	1	97	2	36	1	2	2	2	2	2	2	2	2	2	1	2	1	1	1	99	México	99	97
2	4	28	2	28	28	32	1	97	2	21	1	97	2	2	2	2	2	2	2	2	2	2	2	1	1	99	México	99	97
2	4	21	1	21	21	164	2	1	2	53	1	2	2	2	2	2	2	1	2	2	2	2	2	2	1	99	México	99	1
2	4	8	2	8	8	37	1	97	2	52	1	97	2	2	2	2	2	2	2	2	2	2	2	1	1	99	México	99	97
2	4	15	2	15	15	51	2	2	1	64	1	97	2	2	2	2	2	1	2	2	2	2	2	99	1	99	México	99	2
2	4	15	2	15	15	58	2	2	2	78	1	97	2	2	2	2	2	2	2	2	2	2	2	99	1	99	México	99	2
2	3	8	1	8	8	37	1	97	2	47	1	2	2	2	2	2	2	1	2	2	1	2	2	1	1	99	México	99	97
2	3	15	1	16	15	18	1	97	2	39	1	2	2	2	2	2	2	2	2	2	2	2	2	1	1	99	México	99	97
2	3	27	2	27	27	4	1	97	2	46	1	97	2	1	2	2	2	2	2	2	2	2	2	1	1	99	México	99	97
2	4	15	1	15	15	39	1	97	2	28	1	2	2	2	2	2	2	2	2	2	2	2	2	1	1	99	México	99	97
2	4	28	1	28	28	33	1	97	2	47	1	2	2	2	2	2	2	2	2	2	2	2	2	1	1	99	México	99	97
2	4	9	2	9	9	7	1	97	2	50	1	97	2	2	2	2	2	2	2	2	2	2	2	1	1	99	México	99	97
2	4	15	2	15	15	100	1	97	2	54	1	97	2	2	2	2	2	2	2	2	1	2	1	1	1	99	México	99	97
2	4	9	2	9	9	2	2	2	1	60	1	97	2	1	2	2	2	1	2	2	2	2	1	99	1	99	México	99	2
2	4	14	1	14	14	97	1	97	2	46	1	2	2	2	2	2	2	2	2	2	2	2	2	1	1	99	México	99	97
2	4	29	2	29	29	42	1	97	2	30	1	97	2	2	2	2	2	2	2	2	2	2	2	99	1	99	México	99	97
2	4	15	2	15	15	33	2	1	2	67	1	97	2	2	2	2	2	2	2	2	2	2	2	2	1	99	México	99	2
2	4	2	2	7	2	4	1	97	2	33	1	97	2	2	2	2	2	1	1	2	2	2	2	99	1	99	México	99	97
2	4	21	2	21	21	114	1	97	2	61	1	97	2	2	2	2	2	2	2	2	2	2	2	99	1	99	México	99	97
2	4	15	1	15	15	106	1	97	2	59	1	2	2	1	1	2	2	2	2	2	1	2	2	99	1	99	México	99	97
2	4	9	1	9	9	14	2	2	1	64	1	2	2	1	2	2	2	1	2	2	1	2	1	99	1	99	México	99	2
2	4	26	1	26	26	43	1	97	2	32	1	2	2	2	2	2	2	2	2	2	2	2	2	1	1	99	México	99	97
2	4	9	1	16	15	39	1	97	2	44	1	2	2	2	2	2	2	2	2	2	2	2	2	99	1	99	México	99	97
2	4	26	2	26	26	18	1	97	2	27	1	97	2	2	2	2	2	2	2	2	2	2	2	1	1	99	México	99	97
2	4	30	1	30	30	44	1	97	2	36	1	2	2	2	2	2	2	2	2	2	1	2	2	99	1	99	México	99	97
2	4	15	2	15	15	58	2	2	1	49	1	97	2	1	2	2	2	2	2	2	2	2	2	99	1	99	México	99	2
2	4	9	1	15	15	104	2	2	1	52	1	2	2	1	2	2	2	1	2	2	2	2	2	99	1	99	México	99	2
2	4	9	2	9	9	5	1	97	2	45	1	97	2	2	2	2	2	2	2	2	2	2	1	1	1	99	México	99	97
2	4	15	2	15	15	106	1	97	2	31	1	97	2	2	2	1	2	2	2	2	1	2	1	99	1	99	México	99	97
2	4	9	1	9	15	20	1	97	2	32	1	2	2	2	2	2	2	2	2	2	2	2	2	99	1	99	México	99	97
2	4	9	2	9	9	12	1	97	2	54	1	97	2	2	2	2	2	1	1	2	2	2	2	1	1	99	México	99	97
2	4	30	1	30	30	193	1	97	2	46	1	2	2	2	2	2	2	1	2	2	2	2	2	1	1	99	México	99	97
2	4	21	2	21	21	114	1	97	2	71	1	97	2	2	2	2	2	2	2	2	2	2	2	99	1	99	México	99	97
2	4	12	1	12	12	1	1	97	2	72	1	2	2	1	2	2	2	1	2	2	2	2	1	99	1	99	México	99	97
2	4	9	2	9	9	13	2	2	1	62	1	97	2	2	2	2	2	2	2	2	2	2	2	99	1	99	México	99	2
2	4	9	1	9	9	16	2	2	1	67	1	2	2	2	2	2	2	2	1	2	2	2	2	99	1	99	México	99	2
2	3	15	1	15	15	33	1	97	1	24	1	2	2	2	2	2	2	2	2	2	2	2	2	2	1	99	México	99	97
2	3	15	1	9	15	33	1	97	2	35	1	2	2	2	2	2	2	2	2	2	2	2	2	1	1	99	México	99	97
2	4	15	2	15	9	7	2	2	1	65	1	97	2	1	2	2	2	1	2	2	2	2	2	2	1	99	México	99	2
2	4	15	1	15	15	23	1	97	2	45	1	2	2	2	2	2	2	2	2	2	2	2	2	99	1	99	México	99	97
2	4	15	2	15	15	33	2	2	1	63	1	97	2	2	2	2	2	1	2	2	1	2	2	99	1	99	México	99	2
2	4	21	1	21	21	114	1	97	2	44	1	2	2	1	2	2	2	1	2	2	1	2	2	99	1	99	México	99	97
2	4	15	2	15	15	57	1	97	2	35	1	97	2	2	2	2	2	2	2	2	2	2	2	1	1	99	México	99	97
2	4	9	2	13	9	14	1	97	1	68	1	97	2	2	2	2	2	2	2	2	2	2	2	99	1	99	México	99	97
2	4	15	1	15	15	51	1	97	2	38	1	2	2	2	2	1	2	2	2	2	1	2	1	99	1	99	México	99	97
2	4	9	1	9	9	10	1	97	2	50	1	2	2	2	2	2	1	2	2	2	2	2	2	99	1	99	México	99	97
2	4	30	1	30	30	193	2	2	2	44	1	2	2	2	2	2	2	2	2	2	1	2	2	99	1	99	México	99	2
2	4	9	1	9	9	3	2	2	1	67	1	2	2	1	2	2	2	1	2	2	2	2	2	99	1	99	México	99	2
2	4	9	1	9	9	7	1	97	2	42	1	2	2	2	2	2	2	1	2	2	2	2	2	1	1	99	México	99	97
2	4	15	2	9	15	31	1	97	2	58	1	97	2	1	1	2	2	1	2	2	2	2	1	1	1	99	México	99	97
2	4	9	1	9	9	2	1	97	2	31	1	2	2	2	2	2	2	2	2	2	2	2	2	1	1	99	México	99	97
2	4	17	2	17	17	12	2	2	2	43	1	97	2	1	2	2	2	2	2	2	2	2	1	99	1	99	México	99	2
2	4	9	1	9	9	5	1	97	2	44	1	2	2	2	2	2	2	2	2	2	2	2	2	99	1	99	México	99	97
2	4	9	2	9	9	2	1	97	2	36	1	97	2	2	2	2	2	2	2	2	2	2	2	1	1	99	México	99	97
2	4	9	2	15	15	25	2	2	2	53	1	97	2	2	2	2	1	2	2	1	2	2	2	1	1	99	México	99	2
2	4	9	2	9	15	104	2	2	1	60	1	97	2	1	2	2	2	1	2	1	1	1	2	99	1	99	México	99	2
2	4	9	2	9	15	13	2	2	2	59	1	97	2	2	2	2	2	2	2	2	1	2	2	99	1	99	México	99	2
2	4	9	2	9	9	10	1	97	2	26	1	97	2	2	2	2	2	2	2	2	2	2	2	1	1	99	México	99	97
2	4	5	2	5	5	9	1	97	2	25	1	97	2	2	2	2	2	2	2	2	2	2	2	1	1	99	México	99	97
2	4	9	2	9	9	5	1	97	2	44	1	97	2	2	2	2	2	2	2	2	2	2	2	99	1	99	México	99	97
2	4	9	1	9	15	33	1	97	1	41	1	2	2	2	2	2	2	2	2	2	1	2	2	1	1	99	México	99	97
2	4	30	1	30	30	28	1	97	2	24	1	2	2	2	2	2	2	2	2	2	2	2	2	99	1	99	México	99	97
2	4	15	2	15	15	18	2	2	2	40	1	97	2	2	2	2	2	2	2	2	2	2	2	99	1	99	México	99	2
2	4	7	2	7	7	89	1	97	2	38	1	97	2	2	2	2	2	2	2	2	2	2	2	99	1	99	México	99	97
2	4	14	1	14	14	67	2	2	2	54	1	2	2	1	2	2	2	1	2	2	2	1	2	99	1	99	México	99	2
2	4	30	2	30	30	193	1	97	2	59	1	97	2	2	2	2	2	2	2	2	2	2	2	99	1	99	México	99	97
2	4	30	2	30	30	193	2	2	2	74	1	97	2	1	2	2	2	1	2	2	2	2	1	99	1	99	México	99	2
2	4	31	2	31	31	101	1	97	2	27	1	97	2	2	2	2	2	2	2	2	2	2	2	99	1	99	México	99	97
2	4	9	2	9	9	6	1	97	2	37	1	97	2	2	2	2	2	2	2	2	2	2	2	99	1	99	México	99	97
2	4	15	2	15	15	62	2	1	2	52	1	97	2	1	2	2	2	1	2	2	2	2	2	2	1	99	México	99	2
2	4	28	1	28	28	27	1	97	2	49	1	2	2	2	2	2	2	2	2	2	2	2	2	1	1	99	México	99	97
2	4	12	2	12	12	1	1	97	2	47	1	97	2	2	2	2	2	2	2	2	2	2	2	99	1	99	México	99	97
2	4	12	1	12	12	1	1	97	2	45	1	2	2	1	2	2	2	1	2	2	2	2	2	99	1	99	México	99	97
2	4	15	2	15	15	33	2	2	1	63	1	97	2	1	2	2	2	1	2	2	2	2	2	99	1	99	México	99	2
2	4	10	1	10	10	7	2	2	1	69	1	2	2	1	2	2	2	1	2	2	1	2	2	99	1	99	México	99	2
2	4	9	1	9	9	7	1	97	2	54	1	2	2	2	2	2	1	2	2	2	2	2	2	1	1	99	México	99	97
2	3	25	2	25	25	6	2	1	1	52	1	97	2	2	2	2	2	1	2	2	1	2	2	99	1	99	México	99	2
2	3	2	2	26	2	2	1	97	2	44	1	97	2	2	2	2	2	2	2	2	2	2	2	1	1	99	México	99	97
2	3	15	1	9	15	106	1	97	2	30	1	2	2	2	2	2	2	2	2	2	1	2	2	1	1	99	México	99	97
2	4	15	1	15	15	20	1	97	2	25	1	2	2	2	2	2	2	2	2	2	2	2	2	1	1	99	México	99	97
2	4	30	1	30	30	193	1	97	2	51	1	2	2	2	2	2	2	2	2	2	2	2	2	99	1	99	México	99	97
2	4	9	2	9	15	104	1	97	2	40	1	97	2	2	2	2	2	1	1	2	2	2	2	99	1	99	México	99	97
2	4	30	2	30	30	191	1	97	2	36	1	97	2	2	2	2	2	2	2	2	2	2	1	1	1	99	México	99	97
2	4	5	2	5	5	9	1	97	2	1	1	97	2	2	2	2	2	2	1	2	2	2	2	99	1	99	México	99	97
2	4	28	1	28	28	22	2	2	1	45	1	2	2	2	2	2	2	1	2	2	1	1	2	99	1	99	México	99	2
2	4	9	2	9	9	9	2	2	2	49	1	97	2	2	2	2	2	2	2	2	2	2	2	99	1	99	México	99	2
2	4	14	1	14	14	23	2	2	2	84	1	2	2	1	2	2	2	1	2	2	2	2	2	99	1	99	México	99	2
2	4	14	2	15	14	120	1	97	2	39	1	97	2	2	2	2	2	2	2	2	1	2	2	99	1	99	México	99	97
2	4	10	2	10	10	7	1	97	2	39	1	97	2	2	2	2	2	2	2	2	2	2	2	99	1	99	México	99	97
2	4	9	1	9	9	3	2	2	2	66	1	2	2	2	2	2	2	2	2	2	2	2	2	99	1	99	México	99	2
2	4	9	2	9	15	91	2	2	1	44	1	97	2	2	2	2	2	2	2	2	1	2	2	99	1	99	México	99	2
2	4	15	2	15	15	39	1	97	2	27	1	97	2	2	2	2	2	2	2	2	2	2	1	1	1	99	México	99	97
2	4	15	2	15	15	5	2	2	2	41	1	97	2	2	2	2	2	2	2	2	2	2	1	99	1	99	México	99	2
2	4	9	1	9	15	58	1	97	2	32	1	2	2	2	2	2	2	2	2	2	2	2	2	99	1	99	México	99	97
2	4	9	2	9	9	6	1	97	2	57	1	97	2	2	2	2	2	2	2	2	2	2	2	99	1	99	México	99	97
2	4	21	2	21	21	132	1	97	2	35	1	97	2	2	2	2	2	2	2	2	2	2	1	99	1	99	México	99	97
2	4	2	2	2	2	3	2	2	2	51	1	97	2	2	2	2	2	2	2	2	2	2	2	99	1	99	México	99	2
2	4	21	1	21	21	114	1	97	2	45	1	2	2	1	2	2	2	2	2	2	2	2	2	1	1	99	México	99	97
2	4	9	2	9	9	6	1	97	2	36	1	97	2	2	1	2	2	2	2	2	2	2	1	1	1	99	México	99	97
2	4	17	2	21	17	6	2	2	1	71	1	97	2	1	2	2	2	1	2	2	2	2	2	99	1	99	México	99	2
2	4	30	2	30	30	193	1	97	2	68	1	97	2	2	2	2	2	1	2	2	2	2	2	99	1	99	México	99	97
2	4	9	2	15	9	5	1	97	2	40	1	97	2	2	2	2	2	2	2	2	1	2	1	99	1	99	México	99	97
2	4	2	2	5	2	1	1	97	2	41	1	97	2	1	2	2	2	1	2	2	1	2	2	99	1	99	México	99	97
2	4	15	2	9	15	33	1	97	2	53	1	97	2	2	2	2	2	2	2	2	2	2	2	1	1	99	México	99	97
2	4	9	1	9	15	108	1	97	2	51	1	2	2	1	2	2	2	2	2	2	2	2	2	1	1	99	México	99	97
2	4	30	1	30	30	178	1	97	2	34	1	2	2	2	2	2	2	2	2	2	2	2	2	99	1	99	México	99	97
2	4	15	1	15	15	31	1	97	2	31	1	2	2	2	2	2	2	2	2	2	1	2	2	1	1	99	México	99	97
2	4	15	2	15	15	48	1	97	2	36	1	97	2	2	2	2	2	2	2	2	2	2	2	99	1	99	México	99	97
2	4	9	2	9	15	104	2	2	1	46	1	97	2	2	2	2	2	1	2	2	2	2	2	99	1	99	México	99	2
2	4	9	2	9	15	104	1	97	2	30	1	97	2	2	2	2	2	2	2	2	2	2	2	99	1	99	México	99	97
2	4	9	2	9	9	6	2	2	1	75	1	97	2	2	2	2	2	2	2	2	2	2	2	99	1	99	México	99	2
2	4	9	2	9	9	14	1	97	2	32	1	97	2	2	2	2	1	2	2	2	2	2	2	1	1	99	México	99	97
2	4	21	2	21	21	114	1	97	1	42	1	97	2	2	2	2	2	2	2	2	2	2	2	99	1	99	México	99	97
2	4	13	2	13	13	61	2	2	2	61	1	97	2	1	2	2	2	2	2	2	2	2	2	99	1	99	México	99	2
2	4	9	1	9	15	39	1	97	2	44	1	2	2	2	2	2	2	2	2	2	1	2	1	1	1	99	México	99	97
2	4	12	2	12	12	29	1	97	2	48	1	97	2	2	2	2	2	2	2	2	2	2	2	1	1	99	México	99	97
2	4	20	1	20	20	385	1	97	2	31	1	2	2	2	2	2	2	2	2	2	2	2	2	99	1	99	México	99	97
2	4	9	1	9	9	13	2	2	1	75	1	2	2	1	1	2	2	1	2	2	2	2	2	99	1	99	México	99	2
2	4	15	1	15	15	60	1	97	2	46	1	2	2	2	2	2	2	2	2	2	2	2	2	99	1	99	México	99	97
2	4	12	1	12	12	1	2	2	2	46	1	2	2	1	2	2	2	2	2	2	2	2	2	99	1	99	México	99	2
2	4	29	2	29	29	33	1	97	2	38	1	97	2	2	2	2	2	2	2	2	2	2	2	99	1	99	México	99	97
2	4	14	2	14	14	97	2	1	2	0	1	97	2	2	2	2	2	2	2	2	2	2	2	99	1	99	México	99	2
2	4	9	2	9	9	8	1	97	2	57	1	97	2	2	2	2	2	2	2	2	2	2	2	2	1	99	México	99	97
2	4	9	2	9	9	7	2	2	1	61	1	97	2	2	2	2	2	2	2	2	2	2	2	99	1	99	México	99	2
2	4	9	2	9	9	15	1	97	1	36	1	97	2	2	2	2	2	2	2	2	2	2	2	99	1	99	México	99	97
2	4	7	1	7	7	101	1	97	2	41	1	2	2	2	2	2	2	2	2	2	2	2	2	99	1	99	México	99	97
2	4	26	2	25	26	55	2	2	1	31	1	97	2	2	2	2	2	2	2	2	2	2	2	99	1	99	México	99	2
2	4	21	1	21	21	119	2	2	2	55	1	2	2	1	2	2	2	2	2	2	2	2	2	99	1	99	México	99	2
2	4	9	1	9	9	5	1	97	2	51	1	2	2	2	2	2	2	2	2	2	2	2	2	99	1	99	México	99	97
2	4	9	2	9	9	17	1	97	2	53	1	97	2	2	2	2	2	1	2	2	2	2	2	99	1	99	México	99	97
2	4	9	1	9	9	10	1	97	2	38	1	2	2	2	2	2	2	1	2	2	2	2	2	1	1	99	México	99	97
2	4	12	2	12	12	1	1	97	2	55	1	97	2	1	2	2	2	1	2	2	1	1	2	2	1	99	México	99	97
2	4	28	2	28	28	22	2	2	2	50	1	97	2	2	2	2	2	1	2	2	1	2	2	99	1	99	México	99	2
2	4	7	1	7	7	101	1	97	2	33	1	2	2	2	2	1	2	2	2	2	1	2	2	1	1	99	México	99	97
2	4	9	1	9	15	81	1	97	2	40	1	2	2	2	2	2	2	2	2	2	2	2	2	99	1	99	México	99	97
2	4	21	1	21	21	132	2	2	2	73	1	2	2	1	2	2	2	1	2	2	2	2	2	99	1	99	México	99	2
2	4	21	2	21	21	114	1	97	2	54	1	97	2	2	2	2	2	2	2	2	2	2	2	99	1	99	México	99	97
2	4	1	1	1	1	1	1	97	2	44	1	2	2	2	2	2	2	2	2	2	2	2	2	1	1	99	México	99	97
2	4	13	1	15	13	51	1	97	2	49	1	2	2	1	2	2	2	2	2	2	2	2	2	99	1	99	México	99	97
2	4	15	2	9	15	87	1	97	2	40	1	97	2	2	2	2	2	2	2	2	2	2	2	1	1	99	México	99	97
2	4	15	1	9	15	33	1	97	2	40	1	2	2	2	2	2	2	2	2	2	2	2	2	1	1	99	México	99	97
2	4	9	2	9	9	7	1	97	2	43	1	97	2	2	2	2	2	2	2	2	2	2	2	99	1	99	México	99	97
2	4	9	1	15	15	20	1	97	2	30	1	2	2	2	2	2	2	2	2	2	2	2	2	1	1	99	México	99	97
2	4	25	2	25	25	6	2	2	2	43	1	97	2	2	2	2	2	2	1	2	1	2	2	99	1	99	México	99	2
2	4	13	1	13	13	67	2	2	2	58	1	2	2	1	2	2	2	1	2	2	2	2	2	99	1	99	México	99	2
2	4	8	2	8	8	37	2	2	2	46	1	97	2	2	2	2	2	2	2	2	2	2	2	1	1	99	México	99	2
2	4	13	2	9	13	48	1	97	2	29	1	97	2	2	2	2	2	2	2	2	2	2	2	1	1	99	México	99	97
2	4	9	1	15	9	7	2	2	2	49	1	2	2	2	2	2	2	2	2	2	2	2	2	99	1	99	México	99	2
2	4	9	2	9	9	2	2	2	1	58	1	97	2	2	2	2	2	2	2	2	2	2	2	99	1	99	México	99	2
2	4	9	1	9	9	4	2	2	2	57	1	2	2	1	2	2	2	2	2	2	1	2	1	99	1	99	México	99	2
2	4	14	2	14	14	39	1	97	2	40	1	97	2	2	2	2	2	2	2	2	2	2	2	99	1	99	México	99	97
2	4	2	1	16	2	3	1	97	2	30	1	2	2	2	2	2	2	2	2	2	2	2	2	1	1	99	México	99	97
2	4	9	2	9	15	58	1	97	2	41	1	97	2	2	2	2	2	2	2	2	2	2	2	1	1	99	México	99	97
2	4	12	2	12	12	1	1	97	2	67	1	97	2	2	2	2	2	2	2	2	2	2	2	99	1	99	México	99	97
2	4	15	2	13	15	33	2	2	1	65	1	97	2	2	2	2	1	1	2	2	2	2	2	99	1	99	México	99	2
2	4	28	2	28	28	9	2	2	2	58	1	97	2	2	2	2	2	2	2	2	2	2	1	99	1	99	México	99	2
2	4	2	1	25	2	3	2	2	1	38	1	2	2	2	2	2	2	2	2	2	2	2	2	99	1	99	México	99	2
2	4	25	1	25	25	13	2	2	2	80	1	2	2	1	2	2	2	1	2	1	2	2	2	99	1	99	México	99	2
2	4	9	2	9	15	58	1	97	2	32	1	97	2	2	2	2	2	2	2	2	1	2	1	1	1	99	México	99	97
2	4	30	2	30	30	193	2	2	1	73	1	97	2	2	2	2	2	1	1	2	2	2	2	99	1	99	México	99	2
2	4	30	2	30	30	108	1	97	2	53	1	97	2	2	2	2	2	2	2	2	2	2	2	1	1	99	México	99	97
2	4	9	2	9	9	16	2	2	1	59	1	97	2	2	2	2	2	2	2	2	1	2	2	99	1	99	México	99	2
2	4	7	2	7	7	40	1	97	2	27	1	97	2	2	2	2	2	2	2	2	2	2	2	1	1	99	México	99	97
2	4	9	2	11	9	2	2	2	1	51	1	97	2	2	2	2	2	2	2	2	2	2	2	99	1	99	México	99	2
2	4	8	1	8	8	37	1	97	2	47	1	2	2	1	2	2	2	1	2	2	2	2	2	1	1	99	México	99	97
2	4	14	1	14	14	97	1	97	2	26	1	1	2	2	2	2	2	2	2	2	2	2	2	99	1	99	México	99	97
2	4	9	2	9	9	7	1	97	2	53	1	97	2	2	2	2	2	2	2	2	2	2	2	1	1	99	México	99	97
2	4	15	1	9	15	63	1	97	1	37	1	2	2	2	2	1	2	2	2	2	2	2	2	1	1	99	México	99	97
2	4	30	2	30	30	193	1	97	2	30	1	97	2	2	2	1	2	2	2	2	2	2	2	99	1	99	México	99	97
2	4	30	1	30	30	193	2	2	1	89	1	2	2	2	2	2	2	1	2	2	2	2	2	99	1	99	México	99	2
2	4	9	2	9	15	58	1	97	2	56	1	97	2	2	2	2	2	2	2	2	2	2	2	99	1	99	México	99	97
2	4	23	1	31	23	3	2	2	1	66	1	2	2	2	2	2	2	1	2	1	2	2	2	99	1	99	México	99	2
2	4	2	1	21	2	4	2	2	1	30	1	2	2	2	2	2	2	2	2	2	1	2	2	99	1	99	México	99	2
2	4	9	2	32	9	7	1	97	2	55	1	97	2	2	2	2	2	2	2	2	2	2	2	1	1	99	México	99	97
2	4	9	1	9	9	2	1	97	1	38	1	2	2	2	2	1	2	2	2	2	2	2	2	1	1	99	México	99	97
2	4	9	1	9	9	7	1	97	2	44	1	2	2	2	2	2	2	2	2	2	2	2	1	1	1	99	México	99	97
2	4	14	2	14	14	39	2	2	2	39	1	97	2	2	2	2	2	2	2	2	2	2	2	99	1	99	México	99	2
2	4	15	2	9	15	22	1	97	2	39	1	97	2	2	2	2	2	2	1	2	2	2	2	1	1	99	México	99	97
2	4	30	2	30	30	15	1	97	2	39	1	97	2	2	2	2	2	2	2	2	2	2	2	1	1	99	México	99	97
2	4	14	2	14	18	20	1	97	2	34	1	97	2	2	2	2	2	2	2	2	2	2	2	1	1	99	México	99	97
2	4	2	2	18	2	4	2	2	2	78	1	97	2	1	2	2	2	1	2	2	2	2	2	99	1	99	México	99	2
2	4	25	2	25	25	1	1	97	2	25	1	97	2	2	2	2	2	2	2	2	2	2	2	1	1	99	México	99	97
2	4	9	1	9	9	5	2	2	2	52	1	2	2	2	2	2	2	1	2	2	2	2	2	99	1	99	México	99	2
2	4	30	2	30	30	193	1	97	2	35	1	97	2	2	2	2	2	1	2	2	1	2	1	99	1	99	México	99	97
2	4	2	1	16	2	4	2	2	1	72	1	2	2	1	2	2	2	1	2	2	1	2	2	99	1	99	México	99	2
2	4	15	1	9	15	58	1	97	2	41	1	2	2	2	2	2	2	2	1	2	2	2	2	99	1	99	México	99	97
2	4	9	2	9	9	10	1	97	2	26	1	97	2	2	2	2	2	2	2	2	2	2	2	99	1	99	México	99	97
2	4	9	1	9	9	8	1	97	2	44	1	2	2	2	2	2	2	1	2	2	2	2	2	1	1	99	México	99	97
2	4	17	1	17	17	8	2	2	1	45	1	2	2	2	1	2	2	1	2	2	2	2	2	99	1	99	México	99	2
2	4	15	2	15	15	57	1	97	2	42	1	97	2	2	2	1	2	2	2	2	2	2	2	1	1	99	México	99	97
2	4	9	1	9	9	14	1	97	2	37	1	2	2	2	2	2	2	2	1	2	2	2	2	1	1	99	México	99	97
2	4	15	1	15	15	25	1	97	2	40	1	2	2	2	2	2	2	2	2	2	1	2	2	99	1	99	México	99	97
2	4	26	2	26	26	2	2	2	1	32	1	97	2	2	2	2	2	2	2	2	1	2	2	1	1	99	México	99	2
2	4	27	2	27	27	4	2	2	1	38	1	97	2	2	2	2	2	2	2	2	2	2	2	99	1	99	México	99	2
2	4	15	2	15	15	25	2	2	2	40	1	97	2	2	2	2	2	2	2	2	2	2	2	99	1	99	México	99	2
2	4	21	2	15	21	114	1	97	2	44	1	97	2	2	2	2	2	2	2	2	2	2	2	99	1	99	México	99	97
2	4	7	1	7	7	87	1	97	2	21	1	2	2	2	2	2	2	2	2	2	2	2	2	1	1	99	México	99	97
2	4	9	1	9	9	17	2	2	1	56	1	2	2	2	2	2	2	2	2	2	2	1	2	99	1	99	México	99	2
2	4	30	1	30	30	193	1	97	2	31	1	2	2	2	2	2	2	2	2	2	1	2	2	99	1	99	México	99	97
2	4	9	2	9	9	15	1	97	2	47	1	97	2	2	2	2	2	2	2	2	2	2	2	1	1	99	México	99	97
2	4	25	2	25	25	2	2	2	2	67	1	97	2	2	2	2	2	2	2	2	2	2	2	99	1	99	México	99	2
2	4	14	1	14	14	67	2	2	2	72	1	2	2	1	2	2	2	1	2	2	1	2	2	99	1	99	México	99	2
2	4	26	1	26	26	2	1	97	2	62	1	2	2	1	2	2	2	2	2	2	1	2	2	1	1	99	México	99	97
2	4	9	2	9	9	10	1	97	2	33	1	97	2	2	2	2	2	2	2	2	2	2	2	99	1	99	México	99	97
2	4	7	1	7	7	101	2	2	2	53	1	2	2	2	2	2	2	1	2	2	2	2	2	99	1	99	México	99	2
2	4	2	1	2	2	2	1	97	2	42	1	2	2	2	2	2	2	2	2	1	2	2	2	1	1	99	México	99	97
2	4	11	1	11	11	20	2	2	2	44	1	2	2	1	2	2	2	1	2	1	1	1	2	99	1	99	México	99	2
2	4	15	1	15	15	33	2	2	1	70	1	2	2	2	2	2	2	2	1	2	2	2	2	99	1	99	México	99	2
2	4	13	1	13	13	48	1	97	2	31	1	2	2	2	2	2	2	2	2	2	2	2	2	1	1	99	México	99	97
2	4	15	1	15	15	110	1	97	2	44	1	2	2	2	2	2	2	2	2	2	2	2	2	1	1	99	México	99	97
2	4	12	2	12	12	1	1	97	2	32	1	97	2	2	2	2	2	2	2	2	2	2	2	1	1	99	México	99	97
2	4	9	1	9	15	58	1	97	2	29	1	2	2	2	2	2	2	2	2	2	1	2	1	1	1	99	México	99	97
2	4	9	2	13	9	15	2	2	1	67	1	97	2	2	2	2	2	2	2	2	1	2	1	99	1	99	México	99	2
2	4	9	2	9	9	7	1	97	2	40	1	97	2	2	2	2	2	2	2	2	2	2	2	1	1	99	México	99	97
2	4	13	2	13	13	41	2	2	1	29	1	97	2	2	2	2	2	2	2	2	1	2	2	99	1	99	México	99	2
2	4	15	1	18	15	121	2	2	2	78	1	2	2	1	2	2	2	1	2	1	1	2	2	99	1	99	México	99	2
2	4	9	1	9	9	10	2	2	1	49	1	2	2	2	2	2	2	1	2	2	1	2	2	99	1	99	México	99	2
2	4	5	2	5	5	9	1	97	2	43	1	97	2	2	2	2	1	2	1	2	1	2	2	1	1	99	México	99	97
2	4	30	2	30	30	155	1	97	2	43	1	97	2	2	2	2	2	2	2	2	2	2	2	99	1	99	México	99	97
2	4	7	1	7	7	101	1	97	2	39	1	2	2	2	2	2	2	2	2	2	2	2	2	99	1	99	México	99	97
2	4	30	2	30	30	189	1	97	2	45	1	97	2	2	2	2	2	2	1	2	2	2	2	1	1	99	México	99	97
2	4	12	1	12	12	1	1	97	2	41	1	2	2	2	2	2	2	2	2	2	2	2	2	99	1	99	México	99	97
2	4	19	1	24	19	31	2	2	1	60	1	2	2	1	2	2	2	1	2	2	1	2	2	99	1	99	México	99	2
2	4	15	1	15	15	60	1	97	2	23	1	2	2	2	2	2	2	2	2	2	2	2	2	1	1	99	México	99	97
2	4	5	2	5	5	28	1	97	2	26	1	97	2	2	2	2	2	2	2	2	2	2	2	99	1	99	México	99	97
2	4	28	2	28	28	27	1	97	2	29	1	97	2	2	2	2	2	2	2	2	2	2	2	1	1	99	México	99	97
2	4	30	1	30	30	193	1	97	2	48	1	2	2	2	2	2	2	2	1	2	2	2	2	1	1	99	México	99	97
2	4	21	1	21	21	119	1	97	1	39	1	2	2	2	2	2	1	2	1	2	2	2	2	1	1	99	México	99	97
2	4	14	1	14	14	39	2	2	2	81	1	2	2	2	2	2	2	1	2	2	2	2	2	99	1	99	México	99	2
2	4	9	2	9	9	17	2	1	2	57	1	97	2	2	2	2	2	2	2	2	2	2	2	2	1	99	México	99	1
2	4	25	2	25	25	1	2	2	1	61	1	97	2	2	2	2	2	1	2	2	1	2	2	99	1	99	México	99	2
2	4	19	1	19	19	39	1	97	2	44	1	2	1	2	2	2	2	2	2	2	2	2	2	1	1	99	México	99	97
2	4	9	1	20	15	24	2	1	2	55	1	2	2	2	2	2	2	2	1	2	2	2	2	2	1	99	México	99	2
2	4	8	1	8	8	37	2	2	2	47	1	2	2	2	2	2	2	1	2	2	1	2	2	99	1	99	México	99	2
2	4	9	1	15	15	25	2	2	2	68	1	2	2	1	2	2	2	2	2	2	2	2	2	99	1	99	México	99	2
2	4	9	2	9	9	7	1	97	2	21	1	97	2	2	2	2	2	2	2	2	2	2	2	99	1	99	México	99	97
2	4	15	1	15	15	33	1	97	2	37	1	2	2	1	2	2	2	1	1	2	1	2	1	99	1	99	México	99	97
2	4	9	1	9	15	104	1	97	2	47	1	2	2	2	2	2	1	2	1	2	2	2	2	1	1	99	México	99	97
2	4	2	1	2	2	2	1	97	2	29	1	2	2	2	2	2	2	2	2	2	2	2	2	99	1	99	México	99	97
2	4	15	2	9	15	20	1	97	2	43	1	97	2	2	2	2	2	2	2	2	2	2	1	1	1	99	México	99	97
2	4	9	2	9	9	7	2	2	2	55	1	97	2	1	2	2	2	1	2	2	2	2	2	99	1	99	México	99	2
2	4	30	1	30	30	105	1	97	2	37	1	2	2	2	2	2	2	2	2	2	2	2	2	1	1	99	México	99	97
2	4	8	1	8	8	37	2	2	2	70	1	2	2	1	2	2	2	1	2	2	1	1	2	99	1	99	México	99	2
2	4	12	2	12	12	1	1	97	2	39	1	97	2	2	2	2	2	2	2	2	2	2	2	99	1	99	México	99	97
2	4	15	1	15	15	104	1	97	2	25	1	2	2	2	2	2	2	2	2	2	2	2	2	99	1	99	México	99	97
2	4	2	2	20	2	4	2	2	1	54	1	97	2	2	2	2	2	1	2	2	2	2	2	99	1	99	México	99	2
2	4	22	1	22	22	11	1	97	2	35	1	2	2	2	2	2	2	2	2	2	2	2	2	1	1	99	México	99	97
2	4	23	1	23	23	5	2	2	1	84	1	2	2	1	2	2	2	1	2	2	2	2	2	99	1	99	México	99	2
2	4	9	1	9	9	17	1	97	2	58	1	2	2	2	2	2	2	2	2	2	1	2	2	99	1	99	México	99	97
2	4	23	1	23	23	5	1	97	2	33	1	2	2	2	2	2	2	2	2	2	2	2	2	99	1	99	México	99	97
2	4	14	2	14	14	98	1	97	2	60	1	97	2	2	2	2	2	2	2	2	2	2	2	1	1	99	México	99	97
2	4	21	2	21	29	24	2	2	2	29	1	97	2	2	2	2	2	2	2	2	2	2	2	1	1	99	México	99	2
2	4	2	1	2	2	2	1	97	2	48	1	2	2	2	2	2	2	2	2	2	2	2	2	99	1	99	México	99	97
2	4	2	2	32	2	2	2	2	1	75	1	97	2	2	2	2	2	1	2	2	2	2	2	99	1	99	México	99	2
2	4	21	1	30	21	114	2	2	1	52	1	2	2	2	2	2	2	1	2	2	2	2	2	1	1	99	México	99	2
2	4	15	1	9	15	39	1	97	2	31	1	2	2	2	2	2	2	2	2	2	2	2	1	99	1	99	México	99	97
2	4	26	1	26	26	43	1	97	2	22	1	2	2	2	2	2	2	2	2	2	2	2	2	1	1	99	México	99	97
2	4	9	2	16	9	15	1	97	2	31	1	97	2	2	2	2	2	2	2	2	1	2	2	1	1	99	México	99	97
2	4	21	2	21	21	19	2	2	2	43	1	97	2	2	2	2	2	1	2	2	2	2	2	99	1	99	México	99	2
2	4	31	2	31	31	50	1	97	2	38	1	97	2	2	2	2	2	1	2	2	2	2	2	1	1	99	México	99	97
2	4	30	1	30	30	207	1	97	2	32	1	2	2	2	2	2	2	2	2	2	2	2	2	99	1	99	México	99	97
2	4	9	2	9	9	7	2	2	1	60	1	97	2	2	2	2	2	1	2	2	2	2	2	99	1	99	México	99	2
2	4	9	2	9	15	58	1	97	2	33	1	97	2	2	2	2	2	2	2	2	2	2	2	99	1	99	México	99	97
2	4	4	2	27	4	2	1	97	2	30	1	97	2	2	2	2	2	2	2	2	2	2	1	1	1	99	México	99	97
2	4	9	2	9	9	13	1	97	2	60	1	97	2	2	2	2	2	2	2	2	2	2	2	99	1	99	México	99	97
2	4	31	2	31	31	50	1	97	2	44	1	97	2	2	2	2	2	2	2	2	2	2	2	99	1	99	México	99	97
2	4	5	1	10	5	9	1	97	2	39	1	2	2	2	2	2	2	2	2	2	1	2	2	1	1	99	México	99	97
2	4	9	1	9	9	15	1	97	2	36	1	2	2	2	2	2	2	2	2	2	2	2	2	99	1	99	México	99	97
2	4	25	1	25	25	6	2	2	1	53	1	2	2	2	1	2	2	2	2	2	1	2	2	99	1	99	México	99	2
2	4	12	1	12	12	1	1	97	2	29	1	2	2	2	2	2	2	2	2	2	2	2	2	99	1	99	México	99	97
2	4	21	1	21	21	114	2	2	1	54	1	2	2	2	2	2	2	2	2	2	2	2	2	99	1	99	México	99	2
2	4	10	1	10	10	7	1	97	2	47	1	2	2	2	2	2	2	2	2	2	2	2	2	99	1	99	México	99	97
2	4	8	2	8	8	37	2	2	1	48	1	97	2	1	2	2	2	2	2	2	2	2	2	99	1	99	México	99	2
2	4	26	1	26	26	41	1	97	2	38	1	2	2	2	2	2	2	2	2	2	1	2	2	99	1	99	México	99	97
2	4	15	1	9	15	13	1	97	2	59	1	2	2	1	2	2	2	1	2	1	1	2	2	1	1	99	México	99	97
2	4	15	1	9	15	39	1	97	1	65	1	2	2	1	2	2	2	2	2	2	2	2	2	1	1	99	México	99	97
2	4	15	2	9	15	121	2	2	2	67	1	97	2	1	1	2	2	1	2	1	2	1	2	99	1	99	México	99	2
2	4	15	2	15	15	106	1	97	2	37	1	97	2	2	2	2	2	2	2	2	2	2	2	1	1	99	México	99	97
2	4	30	1	26	30	189	1	97	2	34	1	2	2	2	2	1	2	1	2	2	1	1	2	99	1	99	México	99	97
2	4	9	2	9	15	33	2	2	2	46	1	97	2	2	2	2	2	2	2	2	2	2	2	99	1	99	México	99	2
2	4	9	2	9	15	53	1	97	2	41	1	97	2	2	2	2	2	2	2	2	2	2	2	1	1	99	México	99	97
2	4	12	1	12	12	35	1	97	2	37	1	2	2	2	2	2	2	2	2	2	2	2	2	99	1	99	México	99	97
2	4	9	2	9	9	15	1	97	2	56	1	97	2	1	2	2	2	1	2	2	2	2	2	99	1	99	México	99	97
2	4	15	2	9	15	20	2	1	1	48	1	97	2	1	2	2	2	1	2	2	2	2	1	2	1	99	México	99	2
2	4	21	1	30	21	114	2	2	1	63	1	2	2	1	2	2	2	2	2	2	2	2	2	99	1	99	México	99	2
2	4	25	1	25	25	1	2	2	1	54	1	2	2	2	2	2	2	2	2	2	2	2	2	99	1	99	México	99	2
2	4	12	2	12	12	1	1	97	2	46	1	97	2	2	2	2	2	2	2	2	2	2	2	1	1	99	México	99	97
2	4	15	1	22	15	121	1	97	2	35	1	2	2	2	2	2	2	2	1	2	2	2	2	1	1	99	México	99	97
2	4	29	1	29	29	26	2	2	1	52	1	2	2	1	2	2	2	1	2	2	1	1	1	99	1	99	México	99	2
2	4	12	1	12	12	11	1	97	2	67	1	2	2	2	2	2	2	2	2	2	2	2	2	2	1	99	México	99	97
2	4	9	2	9	9	6	1	97	2	27	1	97	2	2	2	2	2	2	2	2	2	2	2	99	1	99	México	99	97
2	4	9	1	9	9	16	1	97	2	39	1	2	2	2	2	2	2	2	2	2	1	2	1	99	1	99	México	99	97
2	4	28	2	28	28	41	1	97	2	22	1	97	2	2	2	2	2	2	2	2	2	2	2	1	1	99	México	99	97
2	4	25	2	25	25	1	2	2	2	66	1	97	2	2	2	2	2	2	2	2	2	2	2	99	1	99	México	99	2
2	4	15	1	15	9	7	2	2	2	64	1	2	2	2	2	2	2	2	2	2	2	2	2	99	1	99	México	99	2
2	4	2	2	12	2	4	2	2	2	85	1	97	2	2	2	2	2	2	1	2	2	2	2	99	1	99	México	99	2
2	4	15	1	15	15	51	1	97	2	47	1	2	2	2	2	2	2	2	2	2	1	2	2	99	1	99	México	99	97
2	4	9	1	9	9	8	2	2	2	0	1	2	2	2	2	2	2	2	2	2	2	2	2	1	1	99	México	99	1
2	4	7	2	7	7	101	1	97	2	25	1	97	2	2	2	2	2	2	2	2	2	2	2	1	1	99	México	99	97
2	4	30	1	30	30	193	2	2	1	61	1	2	2	2	2	2	2	2	2	2	2	2	2	99	1	99	México	99	2
2	4	15	1	15	15	106	2	2	1	90	1	2	2	1	2	2	2	1	2	2	2	2	2	99	1	99	México	99	2
2	4	15	2	15	15	58	2	2	2	51	1	97	2	2	2	2	2	1	2	2	1	2	2	99	1	99	México	99	2
2	4	9	2	9	9	7	1	97	2	27	1	97	2	2	2	2	2	2	2	2	2	2	2	99	1	99	México	99	97
2	4	26	1	26	26	55	2	1	2	61	1	2	2	2	2	2	2	1	2	2	1	2	2	2	1	99	México	99	2
2	4	16	2	16	16	6	1	97	2	31	1	97	2	2	2	2	2	2	2	2	2	2	2	1	1	99	México	99	97
2	4	28	2	30	28	22	1	97	2	28	1	97	2	2	2	2	2	2	2	2	2	2	2	1	1	99	México	99	97
2	4	28	1	28	28	33	2	2	1	37	1	2	2	2	2	2	2	2	2	2	2	2	2	99	1	99	México	99	2
2	4	9	2	26	9	7	1	97	2	31	1	97	2	2	2	2	2	2	2	2	2	2	1	1	1	99	México	99	97
2	4	11	1	11	11	20	1	97	2	68	1	2	2	2	2	2	2	2	2	2	2	2	2	99	1	99	México	99	97
2	4	9	2	9	15	33	2	2	1	46	1	97	2	2	2	2	2	1	2	2	1	2	2	1	1	99	México	99	2
2	4	15	2	15	15	60	1	97	2	35	1	97	2	2	2	2	2	2	2	2	2	2	2	1	1	99	México	99	97
2	4	2	2	2	2	2	1	97	1	14	1	97	2	2	2	2	2	2	2	2	2	2	2	1	1	99	México	99	97
2	4	21	2	21	21	114	1	97	2	56	1	97	2	1	2	2	2	1	2	2	2	2	2	1	1	99	México	99	97
2	4	30	1	30	30	193	2	2	2	67	1	2	2	2	2	2	2	2	2	2	2	2	2	99	1	99	México	99	2
2	4	30	2	30	30	97	1	97	2	28	1	97	2	2	2	2	2	2	2	2	2	2	2	1	1	99	México	99	97
2	4	15	2	15	15	122	2	2	2	59	1	97	2	2	2	2	2	2	2	2	2	2	2	99	1	99	México	99	2
2	4	9	2	9	9	7	1	97	1	38	1	97	2	2	2	2	2	2	2	2	2	2	2	99	1	99	México	99	97
2	4	9	2	9	9	15	2	2	2	73	1	97	2	2	1	2	2	2	2	2	2	2	2	99	1	99	México	99	2
2	4	15	2	15	15	57	2	2	2	62	1	97	2	1	2	2	2	2	2	2	2	2	1	99	1	99	México	99	2
2	4	14	1	14	14	66	2	2	2	67	1	2	2	2	2	2	2	1	2	2	1	2	2	99	1	99	México	99	2
2	4	8	1	8	8	37	2	2	2	55	1	2	2	1	2	2	2	1	2	2	1	2	1	99	1	99	México	99	2
2	4	9	2	9	9	6	1	97	2	57	1	97	2	2	2	2	2	2	2	2	1	2	1	99	1	99	México	99	97
2	4	9	1	16	15	57	1	97	2	62	1	2	2	1	1	2	2	1	2	2	2	2	1	99	1	99	México	99	97
2	4	30	2	30	30	141	2	2	1	82	1	97	2	1	2	2	2	1	2	2	2	2	2	99	1	99	México	99	2
2	4	30	2	30	30	193	1	97	2	22	1	97	2	2	2	2	2	1	2	2	1	2	2	99	1	99	México	99	97
2	4	9	2	9	9	5	1	97	2	38	1	97	2	2	2	2	2	1	2	2	1	2	2	1	1	99	México	99	97
2	4	1	1	1	1	1	1	97	2	27	1	2	2	2	2	2	2	2	2	2	2	2	2	1	1	99	México	99	97
2	4	17	1	17	17	31	1	97	2	80	1	2	2	2	2	2	2	1	2	2	2	2	2	99	1	99	México	99	97
2	4	7	1	7	7	101	1	97	2	62	1	2	2	1	2	2	2	1	2	2	2	2	2	99	1	99	México	99	97
2	4	11	1	11	11	20	1	97	1	31	1	2	2	2	2	2	2	2	2	2	2	2	2	2	1	99	México	99	97
2	4	5	1	5	5	35	1	97	2	30	1	2	2	2	2	2	2	2	2	2	2	2	2	1	1	99	México	99	97
2	4	28	2	28	28	3	1	97	2	23	1	97	2	2	2	2	2	1	2	2	2	2	2	99	1	99	México	99	97
2	4	15	2	15	15	7	2	2	1	46	1	97	2	2	1	2	1	2	2	2	2	2	1	1	1	99	México	99	2
2	4	26	1	18	26	18	1	97	2	50	1	2	2	2	2	2	2	2	2	2	2	2	2	99	1	99	México	99	97
2	4	9	1	9	9	2	1	97	2	60	1	2	2	2	2	2	2	2	2	2	2	2	2	99	1	99	México	99	97
2	4	9	2	30	9	4	1	97	2	32	1	97	2	2	2	2	2	2	2	2	2	2	2	1	1	99	México	99	97
2	4	30	2	30	30	143	2	2	2	63	1	97	2	2	2	2	2	1	2	2	1	2	2	99	1	99	México	99	2
2	4	15	2	15	15	31	1	97	2	43	1	97	2	2	2	2	2	2	2	2	2	2	2	1	1	99	México	99	97
2	4	21	2	21	21	114	1	97	2	63	1	97	2	2	2	2	2	2	2	2	1	2	1	99	1	99	México	99	97
2	4	25	2	25	25	1	1	97	2	61	1	97	2	2	2	2	2	1	2	2	2	2	2	99	1	99	México	99	97
2	4	30	1	30	30	193	1	97	2	31	1	2	2	2	2	2	2	2	2	2	2	2	2	1	1	99	México	99	97
2	4	8	1	8	8	32	1	97	2	34	1	2	2	2	2	2	2	1	2	2	2	2	2	1	1	99	México	99	97
2	4	25	1	25	25	6	1	97	2	38	1	2	2	2	2	2	2	2	2	2	2	2	2	1	1	99	México	99	97
2	4	26	2	25	26	42	1	97	2	41	1	97	2	2	2	2	2	2	2	2	1	2	2	99	1	99	México	99	97
2	4	15	2	9	15	104	1	97	2	49	1	97	2	2	2	2	2	2	2	2	2	2	2	99	1	99	México	99	97
2	4	9	2	9	15	81	2	2	1	51	1	97	2	2	2	2	2	2	2	2	1	2	1	99	1	99	México	99	2
2	4	15	2	9	15	20	1	97	2	51	1	97	2	2	2	2	2	2	2	2	2	2	2	1	1	99	México	99	97
2	4	15	2	20	15	29	2	2	1	61	1	97	2	2	2	2	2	1	2	2	1	2	2	99	1	99	México	99	2
2	4	15	1	15	15	57	1	97	2	31	1	2	2	2	2	2	2	2	2	2	2	2	2	1	1	99	México	99	97
2	4	31	1	31	31	98	2	1	2	63	1	2	2	2	2	2	2	2	2	2	2	2	2	2	1	99	México	99	2
2	4	27	1	27	27	13	1	97	2	35	1	2	2	2	2	2	2	2	2	2	1	2	2	99	1	99	México	99	97
2	4	9	1	9	9	5	1	97	2	29	1	2	2	2	2	2	2	2	2	2	2	2	2	1	1	99	México	99	97
2	4	15	1	9	15	20	2	2	1	56	1	2	2	2	2	2	2	2	2	2	1	2	2	99	1	99	México	99	2
2	4	13	2	13	13	8	2	2	2	34	1	97	2	2	2	2	2	2	2	2	2	2	2	99	1	99	México	99	2
2	4	30	1	30	30	193	1	97	2	77	1	2	2	2	2	2	2	2	2	2	2	2	2	99	1	99	México	99	97
2	4	9	2	9	9	17	2	2	1	39	1	97	2	2	2	2	2	1	2	2	2	2	2	99	1	99	México	99	2
2	4	25	2	25	25	1	1	97	2	31	1	97	2	2	2	2	2	2	2	2	2	2	2	99	1	99	México	99	97
2	4	2	1	32	2	4	2	2	1	51	1	2	2	1	2	2	2	1	2	2	1	2	2	99	1	99	México	99	2
2	4	25	1	8	25	1	2	1	2	67	1	2	2	2	2	2	2	1	1	2	2	2	2	2	1	99	México	99	2
2	4	9	1	9	15	58	1	97	2	44	1	2	2	2	2	2	2	2	2	2	2	2	2	1	1	99	México	99	97
2	4	1	2	1	1	1	1	97	2	33	1	97	2	2	2	2	2	2	2	2	2	2	2	1	1	99	México	99	97
2	4	25	2	25	25	12	1	97	2	61	1	97	2	2	2	2	2	1	2	2	1	2	2	1	1	99	México	99	97
2	4	26	2	21	26	55	2	2	1	43	1	97	2	2	2	2	2	2	1	2	1	2	2	99	1	99	México	99	2
2	4	7	2	20	7	101	1	97	2	25	1	97	2	2	2	2	2	2	2	2	2	2	2	99	1	99	México	99	97
2	4	15	2	15	15	54	1	97	1	61	1	97	2	1	2	2	2	1	2	2	2	1	2	99	1	99	México	99	97
2	4	15	2	15	15	20	2	1	1	78	1	97	2	2	2	2	2	2	2	2	2	2	2	2	1	99	México	99	2
2	4	9	2	16	9	10	2	2	1	80	1	97	2	1	2	2	2	2	2	2	2	2	2	99	1	99	México	99	2
2	4	25	1	25	25	10	2	2	1	66	1	2	2	2	2	1	2	2	2	2	2	2	2	99	1	99	México	99	2
2	4	9	1	9	9	15	1	97	1	40	1	2	2	2	2	2	2	2	2	2	2	2	2	1	1	99	México	99	97
2	4	15	2	15	15	106	1	97	2	35	1	97	2	2	2	2	2	2	2	2	2	2	2	1	1	99	México	99	97
2	4	15	1	15	15	57	1	97	2	34	1	2	2	2	2	2	2	2	2	2	1	2	2	1	1	99	México	99	97
2	4	15	2	15	15	33	2	2	2	57	1	97	2	1	2	2	2	1	2	2	2	2	1	99	1	99	México	99	2
2	4	9	2	15	9	7	1	97	2	46	1	97	2	1	2	2	2	2	2	2	2	1	2	99	1	99	México	99	97
2	4	9	1	9	9	7	1	97	2	33	1	2	2	2	2	2	2	2	1	2	1	2	2	99	1	99	México	99	97
2	4	31	2	31	31	50	1	97	2	31	1	97	2	2	2	2	2	2	2	2	2	2	2	1	1	99	México	99	97
2	4	15	2	15	15	33	2	1	2	45	1	97	2	2	2	2	2	1	2	2	2	2	2	2	1	99	México	99	2
2	4	9	1	15	9	5	2	2	1	87	1	2	2	1	2	2	2	2	2	2	2	2	2	99	1	99	México	99	2
2	4	28	2	19	19	45	1	97	2	31	1	97	2	2	2	2	2	2	2	2	2	2	2	99	1	99	México	99	97
2	4	30	2	30	30	3	1	97	2	40	1	97	2	2	2	2	2	1	2	2	2	2	2	99	1	99	México	99	97
2	4	15	1	9	15	33	2	2	2	50	1	2	2	2	2	2	2	2	2	2	1	2	2	1	1	99	México	99	2
2	4	9	1	30	9	4	1	97	2	68	1	2	2	1	2	2	2	2	2	2	1	2	2	99	1	99	México	99	97
2	4	30	2	30	30	193	2	2	2	40	1	97	2	2	2	2	2	2	2	2	2	2	2	99	1	99	México	99	2
2	4	16	1	16	16	43	2	2	1	24	1	1	2	2	2	2	2	2	2	2	1	2	2	99	1	99	México	99	2
2	4	9	1	9	15	20	1	97	2	40	1	2	2	2	2	2	2	2	2	2	2	2	2	1	1	99	México	99	97
2	4	9	2	9	9	6	2	2	1	74	1	97	2	2	2	2	2	2	2	2	2	2	2	99	1	99	México	99	2
2	4	19	2	19	19	6	1	97	2	32	1	97	2	2	2	2	2	2	2	2	2	2	2	99	1	99	México	99	97
2	4	7	1	7	7	101	1	97	2	50	1	2	2	2	2	2	2	1	2	2	2	2	2	1	1	99	México	99	97
2	4	26	2	2	2	2	2	2	1	59	1	97	2	1	2	2	1	1	2	2	1	1	2	99	1	99	México	99	2
2	4	14	2	14	14	39	1	97	2	64	1	97	2	1	2	2	2	1	2	2	1	2	2	99	1	99	México	99	97
2	4	25	1	25	25	1	1	97	2	48	1	2	2	2	2	2	2	1	2	2	2	2	2	99	1	99	México	99	97
2	4	14	1	14	14	120	1	97	2	59	1	2	2	1	2	2	2	1	2	2	1	2	2	99	1	99	México	99	97
2	4	21	2	21	21	114	2	2	1	61	1	97	2	2	2	2	2	2	2	2	2	2	2	99	1	99	México	99	2
2	4	15	2	15	15	121	2	2	2	81	1	97	2	2	2	2	2	2	2	2	2	2	2	99	1	99	México	99	2
2	4	11	1	11	11	20	1	97	2	21	1	2	2	2	2	2	2	2	2	2	2	2	2	99	1	99	México	99	97
2	4	12	1	12	12	1	1	97	2	30	1	2	2	2	2	2	2	2	1	2	2	2	2	99	1	99	México	99	97
2	4	19	1	19	19	39	1	97	2	39	1	2	2	2	2	2	2	2	1	2	2	2	2	1	1	99	México	99	97
2	4	9	1	15	15	25	1	97	2	39	1	2	2	2	2	2	2	2	2	2	1	2	1	99	1	99	México	99	97
2	4	9	2	12	9	5	1	97	2	35	1	97	2	2	2	2	2	2	2	2	1	2	2	99	1	99	México	99	97
2	4	14	1	14	14	39	2	2	2	43	1	2	2	1	2	2	2	1	2	2	2	2	2	99	1	99	México	99	2
2	4	16	2	16	16	53	2	2	1	31	1	97	2	2	2	2	2	2	2	2	2	2	2	99	1	99	México	99	2
2	4	23	2	23	23	4	2	2	2	54	1	97	2	1	2	2	2	1	2	2	2	2	2	99	1	99	México	99	2
2	4	20	2	20	20	67	1	97	2	37	1	97	2	2	2	2	2	2	1	2	2	2	2	1	1	99	México	99	97
2	4	22	2	22	22	14	1	97	2	60	1	97	2	1	2	2	2	1	2	2	2	2	2	99	1	99	México	99	97
2	4	15	2	15	9	5	2	2	2	46	1	97	2	1	2	2	2	1	2	2	1	2	2	99	1	99	México	99	1
2	4	30	1	30	30	193	1	97	2	33	1	2	2	2	2	2	2	1	2	2	2	2	2	99	1	99	México	99	97
2	4	15	2	15	15	106	1	97	2	35	1	97	2	2	2	2	2	2	2	2	2	2	2	99	1	99	México	99	97
2	4	15	1	9	15	24	1	97	2	54	1	2	2	2	2	2	2	2	2	2	2	2	2	99	1	99	México	99	97
2	4	9	1	9	9	6	1	97	1	53	1	2	2	2	2	2	2	2	2	2	1	2	2	99	1	99	México	99	97
2	4	26	1	26	26	29	2	2	1	49	1	2	2	2	2	2	2	1	2	2	2	2	2	99	1	99	México	99	2
2	4	15	1	15	15	31	2	1	1	59	1	2	2	1	2	2	2	2	2	2	2	2	2	2	1	99	México	99	2
2	4	15	2	15	15	120	1	97	1	48	1	97	2	2	2	2	2	2	2	2	2	2	2	99	1	99	México	99	97
2	4	15	1	15	9	3	2	2	2	80	1	2	2	2	2	2	2	1	2	2	2	2	2	99	1	99	México	99	2
2	4	19	1	28	19	26	2	2	2	72	1	2	2	1	2	2	2	1	2	1	1	1	2	99	1	99	México	99	2
2	4	9	2	9	9	10	1	97	2	49	1	97	2	2	2	2	2	2	1	2	2	2	2	99	1	99	México	99	97
2	4	9	1	9	9	5	1	97	2	48	1	2	2	2	2	2	2	2	2	2	2	2	2	99	1	99	México	99	97
2	4	31	1	31	31	59	1	97	2	49	1	2	2	2	2	2	2	1	2	2	1	2	2	99	1	99	México	99	97
2	4	9	1	21	9	5	1	97	2	52	1	2	2	2	2	2	2	2	2	2	1	2	2	1	1	99	México	99	97
2	4	15	1	15	15	104	1	97	2	40	1	2	2	2	2	2	2	2	1	2	1	2	2	1	1	99	México	99	97
2	4	9	1	9	9	5	2	2	2	55	1	2	2	2	2	1	1	2	2	2	2	2	2	99	1	99	México	99	2
2	4	14	1	14	14	120	1	97	2	72	1	2	2	2	2	2	2	2	2	2	2	2	2	99	1	99	México	99	97
2	4	21	2	21	21	114	1	97	2	63	1	97	2	2	2	2	2	2	2	2	2	2	2	99	1	99	México	99	97
2	4	12	1	12	12	1	1	97	2	24	1	2	2	2	2	2	2	2	2	2	2	2	2	99	1	99	México	99	97
2	4	15	2	15	15	24	1	97	2	33	1	97	2	2	2	2	2	2	2	2	2	2	2	1	1	99	México	99	97
2	4	13	2	13	13	50	2	2	2	31	1	97	2	1	2	2	2	2	2	2	2	2	2	99	1	99	México	99	2
2	4	1	2	1	1	1	1	97	2	23	1	97	2	2	2	2	2	2	2	2	2	2	2	99	1	99	México	99	97
2	4	15	2	15	15	95	1	97	2	44	1	97	2	2	2	2	2	2	2	2	2	2	2	99	1	99	México	99	97
2	4	26	2	26	26	55	1	97	1	55	1	97	2	2	2	2	2	1	2	2	1	2	2	1	1	99	México	99	97
2	4	9	2	14	9	2	2	1	1	76	1	97	2	1	2	2	2	1	2	2	2	2	2	2	1	99	México	99	2
2	4	9	2	9	9	17	1	97	2	50	1	97	2	2	2	2	2	2	2	2	2	2	1	99	1	99	México	99	97
2	4	9	1	9	9	7	1	97	2	40	1	2	2	2	2	2	2	2	2	2	2	2	2	1	1	99	México	99	97
2	4	9	1	12	15	37	1	97	2	46	1	2	2	2	2	2	2	2	1	2	2	2	2	99	1	99	México	99	97
2	4	11	1	11	11	20	1	97	2	26	1	2	2	2	2	2	2	2	2	2	2	2	2	1	1	99	México	99	97
2	4	28	2	28	28	27	1	97	2	29	1	97	2	2	2	2	2	2	2	2	2	2	2	99	1	99	México	99	97
2	4	21	2	21	21	114	2	2	2	48	1	97	2	2	2	2	2	2	2	2	2	2	2	99	1	99	México	99	2
2	4	2	1	2	2	4	1	97	1	58	1	2	2	2	2	2	2	1	2	2	2	2	2	99	1	99	México	99	97
2	4	11	2	11	11	20	2	2	2	60	1	97	2	1	2	2	2	2	2	2	2	2	2	99	1	99	México	99	2
2	4	9	2	7	9	5	1	97	2	30	1	97	2	2	2	2	2	1	2	2	1	2	2	99	1	99	México	99	97
2	4	26	2	24	26	18	1	97	2	48	1	97	2	2	2	2	2	2	2	2	2	2	2	99	1	99	México	99	97
2	4	12	2	12	12	1	1	97	2	50	1	97	2	2	2	2	2	1	2	2	2	2	2	99	1	99	México	99	97
2	4	5	1	5	5	35	1	97	2	53	1	2	2	2	2	2	2	2	2	2	1	2	2	1	1	99	México	99	97
2	4	25	2	26	25	1	2	2	1	54	1	97	2	2	2	2	2	1	2	2	2	2	2	99	1	99	México	99	2
2	4	9	1	9	9	17	1	97	2	35	1	2	2	2	2	2	2	2	2	2	1	2	2	99	1	99	México	99	97
2	4	30	1	30	30	108	2	1	2	41	1	2	2	1	2	2	2	2	2	2	2	2	2	99	1	99	México	99	2
2	4	26	1	26	26	43	1	97	2	37	1	2	2	2	2	2	2	2	2	2	2	2	2	99	1	99	México	99	97
2	4	30	2	30	30	44	1	97	2	45	1	97	2	2	2	2	2	2	2	2	1	2	2	99	1	99	México	99	97
2	4	25	1	25	25	6	1	97	2	52	1	2	2	2	2	2	2	2	2	2	2	2	2	99	1	99	México	99	97
2	4	2	2	26	2	2	1	97	2	42	1	97	2	2	2	2	2	1	2	2	1	2	1	99	1	99	México	99	97
2	4	3	2	12	3	8	1	97	2	47	1	97	2	2	2	2	2	2	2	2	2	2	2	99	1	99	México	99	97
2	4	1	2	1	1	1	1	97	2	25	1	97	2	2	2	2	2	2	2	2	2	2	2	1	1	99	México	99	97
2	4	9	1	9	9	4	2	2	2	0	1	2	2	2	2	2	2	2	1	2	2	2	2	1	1	99	México	99	2
2	4	30	1	30	30	193	1	97	2	57	1	2	2	1	2	2	2	2	2	2	1	2	1	99	1	99	México	99	97
2	4	30	2	30	30	23	2	2	1	74	1	97	2	2	2	1	2	2	2	1	2	2	2	99	1	99	México	99	2
2	4	9	1	9	9	11	1	97	2	45	1	2	2	2	2	2	2	2	2	2	2	2	2	1	1	99	México	99	97
2	4	23	2	31	23	4	1	97	2	50	1	97	2	2	2	2	2	2	2	2	2	2	2	1	1	99	México	99	97
2	4	9	2	9	15	70	2	2	1	39	1	97	2	1	2	2	2	1	2	2	2	2	2	99	1	99	México	99	2
2	4	2	2	20	2	4	2	2	1	79	1	97	2	2	2	2	2	1	2	2	2	2	1	99	1	99	México	99	2
2	4	10	1	10	5	35	1	97	2	33	1	2	2	2	2	2	2	2	2	2	2	2	2	1	1	99	México	99	97
2	4	15	1	9	15	106	1	97	2	27	1	2	2	2	2	2	2	2	2	2	2	2	2	1	1	99	México	99	97
2	4	9	2	9	9	15	1	97	2	27	1	97	2	2	2	2	2	2	2	2	1	2	2	1	1	99	México	99	97
2	4	30	1	30	30	193	1	97	2	60	1	2	2	2	2	2	2	2	2	2	2	2	2	1	1	99	México	99	97
2	4	15	2	15	15	25	1	97	2	38	1	97	2	2	2	2	2	2	2	2	2	2	2	99	1	99	México	99	97
2	4	9	1	15	15	110	1	97	2	17	1	2	2	2	2	2	1	2	2	2	2	2	2	99	1	99	México	99	97
2	4	15	2	15	15	20	2	1	1	59	1	97	2	2	2	2	2	2	2	2	1	2	2	2	1	99	México	99	2
2	4	9	1	9	9	2	1	97	2	44	1	2	2	2	2	2	2	2	2	2	1	2	2	1	1	99	México	99	97
2	4	15	1	30	15	60	1	97	2	43	1	2	2	2	2	2	2	2	2	2	1	2	2	1	1	99	México	99	97
2	4	9	1	9	9	4	1	97	2	35	1	2	2	2	2	2	2	1	2	2	1	2	2	99	1	99	México	99	97
2	4	30	2	30	30	197	2	1	1	47	1	97	2	1	2	2	2	1	2	2	2	2	2	99	1	99	México	99	2
2	4	9	1	9	9	14	1	97	2	46	1	2	2	2	2	2	2	2	2	2	2	2	2	1	1	99	México	99	97
2	4	15	1	15	15	106	1	97	2	26	1	2	2	2	2	2	2	2	2	2	2	2	2	99	1	99	México	99	97
2	4	9	2	9	9	12	1	97	2	54	1	97	2	2	2	2	2	2	2	2	1	2	2	99	1	99	México	99	97
2	4	9	2	9	9	12	2	2	1	47	1	97	2	2	2	2	2	2	2	2	2	2	2	99	1	99	México	99	2
2	4	15	2	15	15	104	2	2	1	43	1	97	2	2	2	2	2	2	2	2	2	2	2	99	1	99	México	99	2
2	4	30	2	30	30	193	2	2	2	55	1	97	2	2	2	2	2	2	2	2	2	2	2	99	1	99	México	99	2
2	4	14	2	14	14	39	1	97	2	50	1	97	2	2	2	2	2	1	2	1	1	2	1	99	1	99	México	99	97
2	4	11	2	11	11	17	1	97	2	37	1	97	2	2	2	2	2	2	2	2	2	2	2	99	1	99	México	99	97
2	4	9	1	9	9	2	2	2	1	56	1	2	2	2	2	1	2	1	2	2	2	2	1	99	1	99	México	99	2
2	4	28	2	28	28	22	1	97	2	43	1	97	2	2	2	2	2	1	2	2	2	2	2	1	1	99	México	99	97
2	4	19	1	19	19	6	1	97	2	15	1	2	2	2	2	2	2	2	2	2	2	2	2	99	1	99	México	99	97
2	4	19	1	19	19	26	1	97	1	20	1	2	2	2	2	2	2	2	2	2	1	2	2	1	1	99	México	99	97
2	4	16	2	16	16	53	1	97	2	52	1	97	2	1	2	2	2	1	2	2	2	2	2	99	1	99	México	99	97
2	4	15	1	15	9	7	2	2	1	61	1	2	2	2	2	2	2	1	2	2	1	2	1	99	1	99	México	99	2
2	4	9	2	12	15	104	2	2	2	56	1	97	2	2	2	2	2	2	2	2	2	2	2	99	1	99	México	99	2
2	4	15	1	9	15	106	2	1	2	57	1	2	2	1	2	2	2	2	2	2	1	2	2	2	1	99	México	99	2
2	4	17	1	17	17	6	1	97	2	47	1	2	2	2	2	2	2	2	2	2	2	2	2	99	1	99	México	99	97
2	4	15	1	15	15	70	2	2	2	29	1	2	2	2	2	2	2	2	2	2	2	2	2	99	1	99	México	99	2
2	4	8	1	15	8	17	1	97	2	28	1	2	2	2	2	2	2	2	2	2	1	2	2	99	1	99	México	99	97
2	4	19	2	19	19	39	1	97	2	28	1	97	2	2	2	2	2	2	2	2	2	2	2	1	1	99	México	99	97
2	4	12	2	12	12	1	1	97	2	21	1	97	2	2	2	2	2	2	1	2	1	2	2	99	1	99	México	99	97
2	4	9	2	9	9	12	1	97	1	52	1	97	2	1	2	2	2	1	2	2	2	2	2	99	1	99	México	99	97
2	4	15	2	15	15	109	1	97	2	59	1	97	2	2	2	2	2	2	2	2	2	2	2	99	1	99	México	99	97
2	4	15	2	9	15	60	1	97	2	27	1	97	2	2	2	2	2	2	2	2	2	2	2	1	1	99	México	99	97
2	4	28	1	30	28	32	2	2	2	36	1	2	2	2	2	2	2	2	2	2	1	2	2	99	1	99	México	99	2
2	4	9	2	9	9	5	1	97	2	53	1	97	2	2	2	2	2	2	2	2	1	2	2	99	1	99	México	99	97
2	4	9	2	9	9	7	1	97	2	43	1	97	2	2	2	2	1	1	1	2	2	2	2	1	1	99	México	99	97
2	4	15	2	15	15	9	2	2	1	55	1	97	2	2	2	2	2	2	2	2	2	2	2	99	1	99	México	99	2
2	4	14	1	14	14	66	2	2	2	59	1	2	2	1	2	2	2	1	2	2	2	2	2	99	1	99	México	99	2
2	4	15	2	15	15	104	1	97	2	29	1	97	2	2	2	2	2	2	2	2	2	2	1	99	1	99	México	99	97
2	4	5	2	5	5	33	1	97	2	19	1	97	2	2	2	2	2	2	2	2	2	2	2	99	1	99	México	99	97
2	4	26	1	26	26	29	2	1	1	44	1	2	2	2	2	2	2	2	2	2	2	2	2	99	1	99	México	99	2
2	4	9	2	9	9	3	1	97	2	35	1	97	2	2	2	2	2	2	2	2	2	2	2	1	1	99	México	99	97
2	4	21	2	21	21	114	1	97	2	35	1	97	2	2	2	2	2	2	2	2	2	2	1	1	1	99	México	99	97
2	4	23	2	14	23	1	1	97	2	40	1	97	2	2	2	2	2	2	1	2	2	2	2	99	1	99	México	99	97
2	4	9	2	9	15	57	1	97	1	44	1	97	2	2	2	2	2	2	2	2	2	2	2	1	1	99	México	99	97
2	4	12	2	12	12	1	1	97	2	66	1	97	2	2	2	2	2	2	2	2	2	2	2	99	1	99	México	99	97
2	4	9	1	9	15	25	1	97	2	43	1	2	2	2	2	2	2	2	2	2	2	2	2	99	1	99	México	99	97
2	4	15	1	9	15	33	2	2	2	16	1	2	2	2	2	2	2	2	2	2	2	2	2	1	1	99	México	99	2
2	4	30	1	30	30	193	2	1	2	42	1	2	2	2	2	2	2	2	1	2	2	2	2	2	1	99	México	99	2
2	4	27	1	27	27	4	1	97	2	37	1	2	2	2	2	2	2	2	2	2	2	2	2	1	1	99	México	99	97
2	4	1	1	1	1	1	1	97	2	29	1	2	2	2	2	2	2	2	2	2	2	2	2	99	1	99	México	99	97
2	4	26	2	26	26	2	2	1	2	64	1	97	2	1	2	2	2	2	2	1	2	2	2	2	1	99	México	99	2
2	4	15	2	15	15	51	1	97	2	35	1	97	2	2	2	2	2	2	2	2	1	2	2	99	1	99	México	99	97
2	4	9	1	9	9	12	2	2	1	44	1	2	2	2	2	2	2	2	2	2	2	2	2	99	1	99	México	99	2
2	4	16	1	16	16	6	1	97	2	29	1	2	2	2	2	2	2	2	2	2	2	2	2	1	1	99	México	99	97
2	4	9	1	9	9	5	1	97	2	47	1	2	2	2	2	2	2	2	2	2	1	2	2	99	1	99	México	99	97
2	4	9	1	9	9	2	1	97	1	53	1	2	2	2	2	2	2	2	2	2	1	2	2	99	1	99	México	99	97
2	4	1	2	8	1	1	1	97	2	25	1	97	2	2	2	2	2	1	2	2	1	2	1	1	1	99	México	99	97
2	4	9	1	9	15	58	1	97	2	39	1	2	2	2	2	2	2	2	2	2	2	2	2	1	1	99	México	99	97
2	4	15	2	15	15	33	2	2	2	27	1	97	2	2	2	2	2	2	2	2	2	2	2	99	1	99	México	99	2
2	4	5	1	5	5	17	1	97	2	39	1	2	2	2	2	2	2	2	2	2	2	2	2	1	1	99	México	99	97
2	4	9	2	9	15	54	1	97	2	43	1	97	2	2	2	2	2	2	2	2	2	2	2	99	1	99	México	99	97
2	4	31	1	31	31	38	2	2	2	42	1	2	2	1	2	2	2	1	2	2	2	2	2	99	1	99	México	99	2
2	4	8	2	22	8	37	1	97	2	76	1	97	2	1	2	2	2	1	2	2	1	2	2	99	1	99	México	99	97
2	4	15	2	9	15	33	2	2	1	40	1	97	2	1	2	2	2	1	2	2	1	2	2	99	1	99	México	99	2
2	4	7	1	7	7	106	1	97	2	39	1	2	2	2	2	2	2	2	2	2	2	2	2	99	1	99	México	99	97
2	4	23	2	23	23	4	2	2	2	52	1	97	2	2	2	2	2	2	2	2	1	2	2	99	1	99	México	99	2
2	4	12	1	12	12	1	1	97	2	44	1	2	2	2	2	2	2	2	2	2	2	2	2	1	1	99	México	99	97
2	4	9	2	9	9	13	2	2	1	87	1	97	2	2	2	2	2	2	2	2	1	2	2	99	1	99	México	99	2
2	4	11	2	11	11	11	2	2	1	52	1	97	2	2	2	2	2	1	2	2	2	2	2	99	1	99	México	99	2
2	4	9	2	9	9	7	1	97	2	73	1	97	2	1	1	1	2	1	2	2	2	2	2	99	1	99	México	99	97
2	4	14	2	14	14	67	2	2	1	65	1	97	2	2	2	2	2	1	2	2	2	2	2	99	1	99	México	99	1
2	4	11	2	21	11	15	1	97	2	31	1	97	2	2	2	2	2	2	2	2	2	2	2	99	1	99	México	99	97
2	4	26	2	26	26	30	2	2	2	82	1	97	2	2	2	2	2	1	2	2	2	2	2	99	1	99	México	99	2
2	4	8	2	10	8	37	2	2	1	43	1	97	2	2	2	2	2	1	2	2	1	2	2	99	1	99	México	99	2
2	4	15	2	9	15	33	2	2	1	61	1	97	2	2	2	2	2	2	1	2	1	2	2	99	1	99	México	99	2
2	4	12	2	12	12	1	1	97	2	42	1	97	2	2	2	2	2	2	2	2	2	2	2	99	1	99	México	99	97
2	4	9	2	9	9	14	2	2	1	45	1	97	2	1	1	2	2	1	2	2	1	2	2	99	1	99	México	99	2
2	4	28	1	28	28	22	2	2	2	56	1	2	2	1	2	2	2	1	2	2	2	2	2	99	1	99	México	99	2
2	4	9	2	9	15	108	2	2	2	15	1	97	2	2	2	2	2	2	2	2	1	2	2	99	1	99	México	99	2
2	4	9	1	9	9	3	1	97	2	28	1	2	2	2	2	2	2	2	2	2	2	2	2	99	1	99	México	99	97
2	4	9	1	9	9	12	1	97	2	32	1	2	2	2	2	2	2	2	2	2	2	2	2	99	1	99	México	99	97
2	4	9	2	9	15	39	2	2	1	37	1	97	2	1	2	2	2	2	2	2	2	2	2	99	1	99	México	99	2
2	4	30	1	30	30	193	1	97	2	60	1	2	2	2	2	2	2	1	2	2	2	2	2	99	1	99	México	99	97
2	4	15	1	15	15	109	1	97	2	49	1	2	2	2	2	2	2	2	2	2	2	2	2	99	1	99	México	99	97
2	4	9	2	15	15	31	2	2	2	42	1	97	2	2	2	2	2	2	2	2	2	2	2	99	1	99	México	99	2
2	4	2	2	11	2	4	2	2	2	59	1	97	2	1	2	2	2	1	2	2	2	2	2	99	1	99	México	99	2
2	4	9	2	9	9	9	2	2	1	65	1	97	2	2	2	2	2	1	2	2	2	2	2	99	1	99	México	99	2
2	4	17	2	17	17	12	2	2	2	79	1	97	2	2	2	2	2	1	2	2	2	2	2	99	1	99	México	99	2
2	4	15	1	15	15	31	1	97	2	48	1	2	2	2	2	2	2	2	2	2	2	2	2	99	1	99	México	99	97
2	4	28	2	28	28	22	1	97	2	58	1	97	2	2	2	2	2	2	2	2	2	2	2	99	1	99	México	99	97
2	4	15	1	9	15	57	1	97	2	44	1	2	2	2	2	2	2	2	2	2	2	2	2	1	1	99	México	99	97
2	4	12	1	12	12	35	2	2	1	63	1	2	2	1	2	2	2	1	2	2	2	1	2	1	1	99	México	99	2
2	4	9	1	9	9	12	2	2	1	67	1	2	2	2	2	2	2	2	2	2	2	2	2	99	1	99	México	99	2
2	4	15	2	30	15	23	1	97	2	38	1	97	2	2	2	2	2	2	2	2	2	2	2	99	1	99	México	99	97
2	4	19	2	5	19	39	2	2	1	81	1	97	2	2	2	2	2	1	2	1	1	2	2	99	1	99	México	99	2
2	4	2	2	14	2	2	1	97	2	68	1	97	2	1	2	2	2	1	2	2	2	2	2	99	1	99	México	99	97
2	4	9	1	9	15	58	1	97	1	67	1	2	2	2	2	2	2	2	2	2	1	2	2	99	1	99	México	99	97
2	4	5	2	5	5	35	1	97	2	36	1	97	2	1	2	2	2	1	2	2	2	2	1	1	1	99	México	99	97
2	4	9	2	9	9	15	2	2	2	53	1	97	2	2	2	2	2	2	2	2	1	2	2	99	1	99	México	99	2
2	4	12	1	12	12	1	1	97	2	45	1	2	2	2	2	2	2	2	2	2	2	2	2	99	1	99	México	99	97
2	4	21	2	21	21	114	1	97	2	28	1	97	2	2	2	2	2	2	2	2	2	2	2	1	1	99	México	99	97
2	4	30	2	30	30	45	1	97	2	34	1	97	2	2	2	2	2	2	2	2	1	2	2	1	1	99	México	99	97
2	4	11	2	11	11	17	2	2	1	39	1	97	2	2	2	2	2	2	2	2	1	2	2	99	1	99	México	99	2
2	4	11	2	11	11	20	1	97	2	39	1	97	2	2	2	2	2	2	2	2	2	2	2	1	1	99	México	99	97
2	4	19	1	28	19	18	2	2	2	52	1	2	2	1	2	2	1	2	2	2	2	2	2	2	1	99	México	99	1
2	4	17	1	17	17	12	1	97	2	30	1	2	2	1	2	2	2	2	2	2	2	2	2	1	1	99	México	99	97
2	4	15	2	9	15	104	1	97	2	36	1	97	2	2	2	2	2	2	2	2	1	2	2	99	1	99	México	99	97
2	4	21	2	21	21	114	2	2	2	66	1	97	2	2	1	2	2	1	2	2	2	2	2	99	1	99	México	99	2
2	4	9	1	17	9	15	1	97	2	51	1	2	2	2	2	2	2	2	2	2	2	2	2	1	1	99	México	99	97
2	4	11	1	11	11	20	2	2	2	63	1	2	2	2	2	2	2	1	2	2	2	2	1	99	1	99	México	99	2
2	4	12	2	12	12	1	1	97	2	30	1	97	2	2	2	2	2	2	2	2	2	2	2	1	1	99	México	99	97
2	4	9	1	9	9	7	1	97	2	41	1	2	2	2	2	2	2	2	2	2	1	2	2	1	1	99	México	99	97
2	4	14	1	28	14	67	1	97	2	37	1	2	2	2	2	2	2	2	2	2	2	2	2	1	1	99	México	99	97
2	4	9	2	9	9	16	2	2	2	62	1	97	2	2	2	2	1	2	2	2	2	2	2	99	1	99	México	99	2
2	4	25	2	25	25	1	2	2	2	30	1	97	2	2	2	2	2	2	2	2	1	2	2	99	1	99	México	99	2
2	4	9	2	9	9	8	1	97	2	61	1	97	2	2	2	2	2	1	2	2	2	2	2	1	1	99	México	99	97
2	4	27	2	27	27	4	1	97	2	40	1	97	2	2	2	2	2	2	2	2	2	2	2	1	1	99	México	99	97
2	4	15	2	15	15	121	1	97	2	47	1	97	2	2	1	2	2	2	2	2	2	2	2	99	1	99	México	99	97
2	4	25	1	25	25	6	1	97	2	41	1	2	2	2	2	2	2	2	2	2	1	2	2	99	1	99	México	99	97
2	4	9	1	9	9	7	1	97	2	36	1	2	2	2	2	2	2	2	2	2	2	2	2	99	1	99	México	99	97
2	4	9	2	9	9	12	2	2	2	51	1	97	2	1	2	2	2	1	2	2	1	2	2	1	1	99	México	99	2
2	4	15	1	15	15	118	2	2	1	60	1	2	2	1	2	2	2	1	2	2	1	2	2	1	1	99	México	99	2
2	4	31	2	31	31	38	2	2	1	63	1	97	2	2	2	2	2	2	2	2	2	2	2	99	1	99	México	99	2
2	4	14	2	14	14	39	1	97	2	59	1	97	2	2	2	1	2	1	2	2	1	2	2	99	1	99	México	99	97
2	4	21	2	21	21	114	1	97	2	26	1	97	2	2	2	2	2	2	2	2	1	2	2	99	1	99	México	99	97
2	4	28	2	28	28	7	2	2	2	51	1	97	2	2	2	2	2	2	2	2	2	2	2	99	1	99	México	99	2
2	4	25	1	25	25	1	1	97	2	43	1	2	2	1	2	2	2	2	2	2	2	2	2	1	1	99	México	99	97
2	4	9	2	9	9	3	2	2	1	37	1	97	2	2	2	2	2	2	2	2	2	2	2	99	1	99	México	99	2
2	4	31	1	31	31	38	1	97	1	76	1	2	2	2	2	2	2	2	2	2	2	2	2	1	1	99	México	99	97
2	4	9	1	16	9	11	1	97	2	41	1	2	2	1	2	2	2	2	2	2	2	2	2	1	1	99	México	99	97
2	4	9	1	9	9	3	1	97	2	25	1	2	2	2	2	2	2	2	1	2	2	2	2	99	1	99	México	99	97
2	4	15	2	15	15	13	1	97	2	31	1	97	2	2	2	2	2	2	2	2	2	2	1	1	1	99	México	99	97
2	4	9	1	9	9	7	1	97	1	70	1	2	2	2	2	2	2	1	2	2	2	2	2	99	1	99	México	99	97
2	4	21	2	21	21	114	2	2	1	57	1	97	2	2	2	2	2	2	2	2	1	2	2	99	1	99	México	99	2
2	4	21	1	21	21	114	1	97	2	30	1	2	2	2	2	2	2	2	2	1	2	2	2	1	1	99	México	99	97
2	4	7	1	7	7	101	1	97	2	38	1	2	2	2	2	2	2	2	2	2	2	2	2	1	1	99	México	99	97
2	4	15	2	15	15	33	2	2	2	45	1	97	2	2	2	2	2	2	2	2	2	2	2	99	1	99	México	99	2
2	4	7	2	7	7	101	1	97	2	36	1	97	2	2	2	2	2	2	2	2	1	2	2	1	1	99	México	99	97
2	4	11	1	11	11	20	1	97	2	23	1	2	2	2	2	2	2	2	2	2	2	2	2	99	1	99	México	99	97
2	4	15	2	9	15	20	2	2	1	58	1	97	2	1	2	2	2	1	2	2	2	1	2	99	1	99	México	99	2
2	4	13	2	22	13	13	2	2	1	72	1	97	2	2	2	2	2	2	2	2	2	2	2	99	1	99	México	99	2
2	4	14	1	14	14	53	1	97	2	30	1	2	2	2	2	2	2	2	2	2	2	2	2	1	1	99	México	99	97
2	4	20	2	20	20	385	1	97	2	41	1	97	2	2	2	2	2	2	2	2	2	2	2	1	1	99	México	99	97
2	4	2	1	2	2	2	1	97	2	41	1	2	2	2	2	1	2	2	2	2	1	2	2	99	1	99	México	99	97
2	4	30	2	30	30	193	1	97	2	40	1	97	2	2	2	2	2	2	2	2	2	2	2	1	1	99	México	99	97
2	4	30	2	30	30	193	1	97	2	47	1	97	2	2	2	2	2	2	1	2	2	2	2	99	1	99	México	99	97
2	4	15	2	15	15	106	1	97	2	23	1	97	2	2	2	2	2	2	2	2	1	2	2	99	1	99	México	99	97
2	4	9	1	9	9	17	1	97	1	27	1	2	2	2	2	2	2	2	2	2	2	2	2	1	1	99	México	99	97
2	4	25	2	25	25	6	1	97	2	49	1	97	2	2	2	2	2	2	2	2	2	2	2	1	1	99	México	99	97
2	4	15	1	15	15	58	1	97	2	39	1	2	2	2	2	2	2	2	2	2	2	2	2	2	1	99	México	99	97
2	4	28	2	28	28	32	1	97	2	53	1	97	2	2	2	2	2	1	2	2	1	2	2	1	1	99	México	99	97
2	4	5	1	5	5	28	1	97	2	58	1	2	2	2	2	2	2	2	2	2	2	2	2	1	1	99	México	99	97
2	4	15	2	15	15	70	2	2	1	67	1	97	2	2	2	2	2	2	2	2	2	2	2	99	1	99	México	99	2
2	4	9	2	9	9	7	1	97	1	60	1	97	2	1	2	2	2	1	2	2	2	2	1	1	1	99	México	99	97
2	4	10	2	10	10	7	1	97	2	43	1	97	2	2	2	2	2	2	2	2	2	2	2	99	1	99	México	99	97
2	4	12	1	12	12	1	1	97	2	57	1	2	2	2	2	2	2	2	2	2	1	2	2	1	1	99	México	99	97
2	4	15	1	15	15	95	2	2	2	80	1	2	2	1	2	2	2	2	2	2	1	2	2	99	1	99	México	99	2
2	4	15	2	15	15	29	1	97	2	49	1	97	2	2	2	2	2	2	2	2	2	2	2	99	1	99	México	99	97
2	4	7	2	7	7	89	1	97	2	41	1	97	2	2	2	2	2	2	2	2	2	2	2	99	1	99	México	99	97
2	4	9	2	7	9	3	1	97	1	43	1	97	2	2	2	2	2	2	2	2	1	2	1	99	1	99	México	99	97
2	4	23	2	31	23	5	2	2	1	76	1	97	2	1	2	2	2	1	2	2	2	2	2	99	1	99	México	99	2
2	4	17	2	17	17	17	1	97	2	60	1	97	2	2	2	2	2	2	2	2	2	2	2	99	1	99	México	99	97
2	4	9	1	9	9	15	1	97	2	49	1	2	2	2	2	2	2	2	2	2	2	2	2	99	1	99	México	99	97
2	4	15	2	9	15	39	1	97	2	37	1	97	2	2	2	2	2	2	2	2	2	2	2	99	1	99	México	99	97
2	4	15	2	9	15	91	1	97	2	51	1	97	2	2	2	2	2	2	2	2	2	2	2	1	1	99	México	99	97
2	4	14	2	14	14	39	2	2	2	53	1	97	2	1	2	2	2	1	2	2	1	2	1	99	1	99	México	99	2
2	4	16	2	9	16	53	1	97	2	41	1	97	2	2	2	2	2	2	2	2	2	2	2	1	1	99	México	99	97
2	4	15	1	15	15	33	1	97	2	27	1	2	2	2	2	2	2	2	2	2	2	2	2	1	1	99	México	99	97
2	4	17	1	17	17	31	2	2	1	51	1	2	2	2	2	2	2	1	2	2	2	2	2	99	1	99	México	99	2
2	4	13	2	29	13	21	1	97	2	49	1	97	2	1	2	2	2	2	2	2	2	2	2	99	1	99	México	99	97
2	4	5	2	5	5	35	1	97	2	42	1	97	2	2	2	2	2	2	2	2	2	2	2	99	1	99	México	99	97
2	4	15	1	9	15	120	2	2	2	40	1	2	2	2	2	2	2	2	2	2	2	2	2	99	1	99	México	99	2
2	4	12	2	12	12	1	1	97	2	33	1	97	2	2	2	2	2	2	2	2	1	2	2	99	1	99	México	99	97
2	4	14	2	14	14	39	1	97	2	37	1	97	2	2	2	2	1	1	2	1	2	1	1	1	1	99	México	99	97
2	4	21	2	15	21	114	1	97	2	46	1	97	2	1	2	2	2	2	2	2	2	2	2	1	1	99	México	99	97
2	4	30	2	30	30	45	1	97	2	47	1	97	2	2	2	1	2	2	2	2	2	2	2	99	1	99	México	99	97
2	4	19	1	19	19	48	1	97	2	32	1	2	2	2	2	2	2	2	2	2	2	2	2	1	1	99	México	99	97
2	4	9	2	9	9	10	2	2	2	35	1	97	2	2	2	2	2	1	2	2	1	2	2	99	1	99	México	99	2
2	4	9	1	7	9	5	1	97	2	31	1	2	2	2	2	2	2	2	2	2	2	2	2	99	1	99	México	99	97
2	4	30	2	30	30	16	1	97	2	44	1	97	2	1	2	2	2	1	2	2	2	2	2	1	1	99	México	99	97
2	4	9	2	9	9	2	2	2	2	48	1	97	2	2	2	2	2	2	2	2	2	2	2	99	1	99	México	99	2
2	4	15	1	11	15	76	2	2	1	72	1	2	2	2	2	2	2	1	2	2	2	2	2	99	1	99	México	99	2
2	4	9	1	29	15	25	1	97	1	72	1	2	2	2	1	2	2	1	2	2	1	2	2	1	1	99	México	99	97
2	4	30	2	30	30	131	1	97	2	43	1	97	2	2	2	2	2	2	1	2	2	2	2	99	1	99	México	99	97
2	4	26	2	26	26	18	1	97	2	47	1	97	2	2	2	2	2	2	2	2	2	2	2	1	1	99	México	99	97
2	4	17	1	17	17	30	2	2	1	67	1	2	2	1	2	2	2	1	2	2	2	2	2	99	1	99	México	99	2
2	4	9	1	9	9	8	1	97	2	35	1	2	2	2	2	2	2	2	2	2	2	2	2	99	1	99	México	99	97
2	4	30	2	30	30	193	1	97	1	29	1	97	2	2	2	2	2	2	2	2	2	2	2	99	1	99	México	99	97
2	4	25	2	25	25	1	1	97	2	47	1	97	2	2	2	2	2	2	2	2	2	2	2	99	1	99	México	99	97
2	4	5	1	24	5	2	1	97	2	41	1	2	2	2	2	2	2	2	2	2	2	2	2	1	1	99	México	99	97
2	4	15	1	9	15	20	2	2	2	46	1	2	2	2	2	2	2	2	2	2	2	2	1	2	1	99	México	99	2
2	4	15	2	15	15	106	2	2	2	32	1	97	2	2	2	2	2	2	2	2	2	2	2	99	1	99	México	99	2
2	4	4	2	21	21	114	1	97	2	46	1	97	2	2	2	2	2	2	2	2	2	2	2	99	1	99	México	99	97
2	4	12	2	12	12	1	1	97	2	39	1	97	2	2	2	2	2	2	2	2	2	2	2	99	1	99	México	99	97
2	4	9	2	9	9	11	1	97	2	57	1	97	2	1	2	2	2	2	2	2	2	2	2	99	1	99	México	99	97
2	4	26	2	16	26	55	2	2	2	69	1	97	2	1	2	2	2	1	2	1	2	1	2	99	1	99	México	99	2
2	4	30	1	30	30	16	1	97	2	24	1	2	2	2	2	2	2	2	2	2	2	2	2	1	1	99	México	99	97
2	4	9	2	9	9	17	2	2	1	67	1	97	2	1	2	2	2	1	2	2	1	2	2	99	1	99	México	99	2
2	4	14	2	14	14	120	1	97	2	32	1	97	2	2	2	2	2	2	2	2	1	2	2	1	1	99	México	99	97
2	4	14	2	14	14	120	1	97	2	64	1	97	2	1	2	2	2	2	2	2	2	2	2	1	1	99	México	99	97
2	4	21	1	21	21	114	1	97	2	35	1	2	2	2	2	2	2	2	2	2	1	2	2	99	1	99	México	99	97
2	4	9	2	9	9	6	2	2	2	60	1	97	2	2	2	2	2	2	2	2	2	2	2	99	1	99	México	99	2
2	4	21	1	21	21	114	1	97	2	44	1	2	2	2	2	2	2	2	2	2	2	2	2	99	1	99	México	99	97
2	4	19	2	19	19	39	2	2	2	87	1	97	2	2	2	2	2	2	2	2	2	2	2	99	1	99	México	99	2
2	4	12	1	12	12	1	2	2	2	71	1	2	2	1	2	2	2	1	2	2	2	2	2	99	1	99	México	99	2
2	4	9	2	9	9	5	1	97	2	55	1	97	2	2	2	2	2	2	2	2	2	2	2	1	1	99	México	99	97
2	4	9	1	9	9	4	1	97	2	47	1	2	2	2	2	2	2	2	2	2	2	2	2	99	1	99	México	99	97
2	4	15	2	15	15	58	2	2	2	47	1	97	2	2	2	2	2	1	2	2	2	2	2	99	1	99	México	99	2
2	4	9	1	15	9	17	1	97	2	37	1	2	2	2	2	2	2	2	2	2	2	2	2	99	1	99	México	99	97
2	4	30	2	30	30	193	2	2	2	48	1	97	2	2	2	2	2	2	2	2	2	1	2	99	1	99	México	99	2
2	4	2	1	2	2	2	1	97	2	43	1	2	2	2	2	2	2	2	2	2	2	2	2	99	1	99	México	99	97
2	4	9	2	9	9	17	1	97	2	44	1	97	2	2	2	2	2	2	2	2	2	2	1	1	1	99	México	99	97
2	4	25	1	25	25	1	1	97	2	34	1	2	2	2	2	2	2	2	2	2	2	2	2	99	1	99	México	99	97
2	4	12	1	12	12	1	1	97	2	29	1	2	2	2	2	2	2	2	2	2	2	2	2	99	1	99	México	99	97
2	4	15	1	11	15	33	2	2	2	59	1	2	2	2	2	2	2	2	2	2	1	2	2	1	1	99	México	99	2
2	4	8	1	8	8	32	1	97	2	26	1	2	2	2	2	2	2	2	2	2	2	2	1	99	1	99	México	99	97
2	4	15	1	15	15	104	2	2	2	35	1	2	2	1	2	2	2	2	2	2	2	2	2	99	1	99	México	99	2
2	4	9	2	9	9	17	1	97	1	38	1	97	2	1	2	2	2	2	2	2	1	2	2	1	1	99	México	99	97
2	4	13	2	13	13	56	2	2	1	74	1	97	2	2	2	2	2	2	2	2	2	2	2	99	1	99	México	99	2
2	4	1	1	25	14	53	1	97	2	28	1	2	2	2	2	2	2	2	2	2	2	2	2	1	1	99	México	99	97
2	4	9	2	9	15	104	1	97	2	55	1	97	2	2	2	2	2	1	2	2	2	2	2	99	1	99	México	99	97
2	4	4	1	4	4	3	1	97	2	48	1	2	2	2	2	2	2	2	2	2	2	2	2	1	1	99	México	99	97
2	4	15	1	15	15	53	1	97	2	28	1	2	2	2	2	2	2	2	2	2	2	2	2	1	1	99	México	99	97
2	4	9	1	15	15	81	1	97	2	31	1	2	2	2	2	1	2	2	2	2	2	2	2	1	1	99	México	99	97
2	4	15	1	9	15	99	1	97	2	42	1	2	2	2	2	2	2	2	2	2	2	2	2	1	1	99	México	99	97
2	4	2	2	2	2	4	2	2	1	44	1	97	2	2	2	2	2	2	2	2	2	2	2	99	1	99	México	99	2
2	4	15	1	15	15	33	2	2	2	72	1	2	2	2	2	2	2	1	2	2	1	2	2	99	1	99	México	99	2
2	4	15	2	15	15	14	1	97	2	31	1	97	2	2	2	2	2	2	2	2	1	2	1	99	1	99	México	99	97
2	4	9	1	9	9	7	1	97	1	43	1	2	2	1	2	2	2	1	2	2	1	1	2	99	1	99	México	99	97
2	4	9	1	9	9	13	1	97	2	30	1	2	2	2	2	2	2	2	2	2	1	2	2	99	1	99	México	99	97
2	4	9	2	9	9	7	2	1	2	41	1	97	2	1	2	2	2	2	2	2	2	2	1	2	1	99	México	99	2
2	4	30	2	30	30	193	1	97	2	49	1	97	2	1	2	2	2	2	2	2	2	2	2	99	1	99	México	99	97
2	4	28	2	28	28	21	1	97	2	33	1	97	2	2	2	2	2	2	2	2	1	2	1	1	1	99	México	99	97
2	4	25	2	25	25	1	1	97	2	40	1	97	2	2	2	2	2	1	2	2	2	2	2	99	1	99	México	99	97
2	4	12	1	12	12	1	1	97	2	30	1	2	2	2	2	2	2	2	2	2	2	2	2	99	1	99	México	99	97
2	4	15	1	15	15	54	1	97	2	35	1	2	2	2	2	2	2	2	2	2	1	2	2	1	1	99	México	99	97
2	4	15	2	15	15	20	2	2	1	31	1	97	2	2	2	2	2	1	2	2	2	1	2	99	1	99	México	99	2
2	4	9	2	21	15	58	2	2	2	66	1	97	2	2	2	2	2	2	2	2	2	2	1	99	1	99	México	99	2
2	4	12	1	12	12	1	1	97	2	33	1	2	2	2	2	2	2	2	2	2	2	2	2	99	1	99	México	99	97
2	4	15	2	15	15	58	1	97	2	32	1	97	2	2	2	2	2	2	2	2	2	2	2	1	1	99	México	99	97
2	4	9	1	9	9	10	1	97	1	53	1	2	2	1	2	2	2	1	2	2	1	2	2	99	1	99	México	99	97
2	4	15	2	15	15	96	1	97	2	31	1	97	2	2	2	2	2	2	2	2	2	2	2	99	1	99	México	99	97
2	4	26	1	26	26	43	1	97	2	47	1	2	2	2	2	2	2	2	2	2	2	2	2	99	1	99	México	99	97
2	4	12	2	12	12	29	2	2	1	45	1	97	2	2	2	2	2	2	2	2	1	2	2	99	1	99	México	99	2
2	4	7	2	7	7	101	1	97	2	29	1	97	2	2	2	2	2	2	2	2	2	2	2	99	1	99	México	99	97
2	4	31	2	31	31	41	1	97	2	39	1	97	2	2	2	2	2	2	2	2	2	2	2	1	1	99	México	99	97
2	4	21	2	21	21	114	1	97	2	22	1	97	2	2	2	2	2	2	2	2	2	2	2	1	1	99	México	99	97
2	4	2	1	17	2	4	2	2	1	46	1	2	2	2	2	2	2	2	2	2	2	2	2	99	1	99	México	99	2
2	4	9	2	9	15	70	1	97	2	56	1	97	2	2	2	2	2	2	2	2	2	2	2	99	1	99	México	99	97
2	4	15	2	15	15	57	1	97	2	54	1	97	2	2	2	2	2	2	2	2	2	2	2	99	1	99	México	99	97
2	4	15	1	9	15	81	1	97	1	40	1	2	2	2	2	2	2	2	2	2	2	2	2	1	1	99	México	99	97
2	4	11	1	11	11	20	1	97	2	42	1	2	2	1	2	2	2	2	2	2	2	2	2	99	1	99	México	99	97
2	4	9	1	9	9	9	1	97	2	50	1	2	2	1	2	2	2	1	2	2	1	2	2	99	1	99	México	99	97
2	4	15	2	9	15	58	1	97	2	20	1	97	2	2	2	2	2	2	2	2	2	2	2	1	1	99	México	99	97
2	4	9	1	9	9	5	1	97	2	48	1	2	2	2	2	2	2	2	2	2	1	2	2	99	1	99	México	99	97
2	4	7	2	7	7	89	1	97	2	50	1	97	2	2	2	2	2	2	2	2	2	2	2	99	1	99	México	99	97
2	4	30	2	7	30	193	1	97	2	29	1	97	2	2	2	2	2	2	2	2	2	2	2	99	1	99	México	99	97
2	4	13	1	9	15	20	2	2	1	49	1	2	2	2	2	2	2	2	2	2	2	2	2	99	1	99	México	99	2
2	4	2	1	2	2	3	2	2	1	44	1	2	2	2	2	2	2	2	2	2	1	2	2	99	1	99	México	99	2
2	4	15	1	15	15	106	2	2	2	24	1	2	2	1	2	2	2	2	2	2	2	2	2	99	1	99	México	99	2
2	4	2	1	9	2	4	2	2	2	58	1	2	2	1	2	2	2	1	2	2	1	1	2	99	1	99	México	99	2
2	4	15	1	11	15	58	2	2	2	83	1	2	2	1	2	2	2	2	2	2	2	2	2	99	1	99	México	99	2
2	4	15	1	15	15	99	2	2	1	47	1	2	2	2	2	2	2	2	2	2	2	2	2	1	1	99	México	99	2
2	4	9	1	15	15	58	2	2	1	61	1	2	2	2	2	2	2	2	2	1	2	2	2	99	1	99	México	99	2
2	4	19	2	19	19	26	2	2	2	53	1	97	2	2	2	2	2	2	2	2	2	2	2	99	1	99	México	99	2
2	4	5	2	5	5	33	2	2	2	1	1	97	2	2	2	2	2	2	2	2	2	2	2	99	1	99	México	99	2
2	4	26	2	26	26	29	1	97	2	36	1	97	2	2	2	2	2	2	2	2	1	2	2	99	1	99	México	99	97
2	4	14	1	14	14	39	1	97	2	47	1	2	2	2	2	2	2	2	2	2	1	2	2	99	1	99	México	99	97
2	4	28	2	24	28	22	2	2	1	51	1	97	2	1	2	2	2	2	2	2	2	2	2	99	1	99	México	99	2
2	4	9	2	9	9	10	1	97	2	56	1	97	2	2	2	2	2	2	2	2	2	2	1	99	1	99	México	99	97
2	4	15	1	15	15	53	1	97	2	49	1	2	2	1	2	2	1	2	2	2	1	2	2	1	1	99	México	99	97
2	4	28	1	28	28	32	2	2	2	38	1	2	2	2	2	2	2	2	2	2	1	2	2	99	1	99	México	99	2
2	4	14	2	14	14	39	1	97	2	26	1	97	2	2	2	2	2	2	2	2	2	2	2	99	1	99	México	99	97
2	4	9	1	9	9	5	1	97	2	39	1	2	2	2	2	1	2	2	2	2	2	2	2	99	1	99	México	99	97
2	4	21	2	21	21	114	2	2	2	83	1	97	2	2	2	2	2	1	2	2	2	2	2	1	1	99	México	99	2
2	4	27	2	27	27	4	1	97	2	34	1	97	2	2	2	2	2	2	2	2	2	2	2	99	1	99	México	99	97
2	4	12	2	12	12	35	2	2	1	71	1	97	2	2	2	2	2	1	2	2	2	2	2	99	1	99	México	99	2
2	4	14	2	32	14	39	2	2	2	71	1	97	2	2	2	2	2	1	2	2	2	1	1	99	1	99	México	99	2
2	4	14	1	14	14	39	1	97	2	38	1	2	2	2	2	2	2	2	2	2	2	2	2	99	1	99	México	99	97
2	4	9	1	9	9	3	1	97	2	49	1	2	2	2	2	2	2	1	2	2	2	2	2	99	1	99	México	99	97
2	4	14	1	14	14	63	2	2	1	56	1	2	2	1	2	2	2	1	2	2	1	2	2	99	1	99	México	99	2
2	4	2	2	14	2	4	2	2	1	53	1	97	2	2	2	2	2	2	2	2	2	2	2	1	1	99	México	99	2
2	4	2	2	14	2	4	2	2	1	72	1	97	2	1	2	2	2	1	2	2	2	2	2	99	1	99	México	99	2
2	4	11	2	11	11	44	2	2	1	78	1	97	2	2	2	2	2	2	2	2	2	2	2	99	1	99	México	99	2
2	4	12	1	12	12	1	1	97	2	41	1	2	2	2	2	2	2	2	2	2	2	2	2	99	1	99	México	99	97
2	4	26	2	25	26	18	1	97	2	53	1	97	2	2	2	2	2	2	2	2	1	2	2	99	1	99	México	99	97
2	4	15	2	15	15	62	1	97	2	53	1	97	2	1	2	2	2	1	2	2	1	2	1	99	1	99	México	99	97
2	4	2	2	15	2	4	1	97	1	52	1	97	2	1	2	2	2	1	2	2	2	2	2	99	1	99	México	99	97
2	4	15	1	9	15	58	1	97	2	21	1	2	2	2	2	2	2	2	2	2	2	2	2	1	1	99	México	99	97
2	4	10	2	5	10	12	1	97	2	28	1	97	2	2	2	2	2	2	2	2	2	2	2	99	1	99	México	99	97
2	4	21	1	29	21	114	1	97	2	45	1	2	2	2	2	2	2	2	2	2	2	2	2	1	1	99	México	99	97
2	4	26	1	26	26	2	1	97	2	50	1	2	2	2	2	2	2	2	2	2	1	2	2	2	1	99	México	99	97
2	4	30	2	30	30	189	1	97	2	36	1	97	2	2	2	2	2	2	2	2	2	2	2	1	1	99	México	99	97
2	4	2	2	2	2	3	1	97	2	40	1	97	2	2	2	2	2	2	2	2	1	2	2	99	1	99	México	99	97
2	4	9	2	9	9	11	2	1	1	62	1	97	2	1	2	2	2	1	2	2	2	2	1	2	1	99	México	99	2
2	4	9	2	15	15	31	2	2	2	37	1	97	2	2	2	2	2	2	2	2	2	2	2	99	1	99	México	99	2
2	4	12	1	12	12	1	1	97	2	53	1	2	2	2	2	2	2	2	2	2	2	2	2	99	1	99	México	99	97
2	4	12	1	12	12	1	1	97	2	68	1	2	2	2	2	2	2	2	2	2	2	2	2	99	1	99	México	99	97
2	4	31	1	31	31	50	1	97	2	53	1	2	2	2	2	2	2	1	2	2	2	2	2	99	1	99	México	99	97
2	4	15	1	15	15	70	2	2	2	49	1	2	2	2	2	1	2	1	2	2	2	2	2	2	1	99	México	99	2
2	4	11	2	11	11	37	1	97	2	39	1	97	2	2	2	2	2	2	2	2	1	2	2	99	1	99	México	99	97
2	4	25	2	25	25	1	2	2	2	74	1	97	2	2	2	2	2	1	2	2	2	2	1	99	1	99	México	99	2
2	4	19	2	19	19	26	1	97	2	39	1	97	2	2	2	2	2	1	2	2	2	2	2	99	1	99	México	99	97
2	4	31	2	23	31	101	2	2	2	58	1	97	2	1	2	2	2	2	2	2	2	2	2	99	1	99	México	99	2
2	4	14	2	16	14	98	1	97	2	55	1	97	2	2	2	2	2	1	2	2	1	2	2	99	1	99	México	99	97
2	4	28	2	28	28	22	2	2	2	57	1	97	2	1	2	2	2	1	2	1	2	2	1	99	1	99	México	99	2
2	4	29	2	7	29	25	1	97	2	25	1	97	2	2	2	2	2	2	2	2	2	2	2	99	1	99	México	99	97
2	4	2	1	2	2	3	1	97	2	45	1	2	2	2	2	2	2	2	2	2	1	2	2	1	1	99	México	99	97
2	4	9	2	9	9	14	2	2	2	79	1	97	2	2	2	2	2	2	2	2	2	2	2	99	1	99	México	99	2
2	4	9	2	9	9	15	1	97	2	60	1	97	2	1	2	2	2	1	2	2	1	2	2	99	1	99	México	99	97
2	4	15	2	15	15	115	1	97	2	39	1	97	2	1	1	2	2	2	2	2	2	2	1	1	1	99	México	99	97
2	4	5	1	5	5	33	1	97	2	65	1	2	2	2	2	2	2	1	2	2	1	2	2	99	1	99	México	99	97
2	4	15	2	15	15	106	1	97	2	42	1	97	2	2	2	2	2	2	2	2	2	2	2	1	1	99	México	99	97
2	4	14	1	14	14	83	1	97	2	49	1	2	2	2	2	2	2	2	2	2	2	2	2	1	1	99	México	99	97
2	4	21	1	21	21	114	1	97	2	31	1	2	2	2	2	2	2	2	2	2	2	2	2	99	1	99	México	99	97
2	4	25	2	25	25	1	1	97	2	49	1	97	2	2	2	1	2	2	2	2	2	2	2	1	1	99	México	99	97
2	4	9	1	9	15	33	1	97	2	46	1	2	2	2	2	2	2	1	2	2	2	2	2	99	1	99	México	99	97
2	4	15	1	15	15	104	2	2	2	63	1	2	2	2	2	2	2	2	2	2	1	2	2	99	1	99	México	99	2
2	4	9	2	29	9	7	2	2	1	52	1	97	2	2	2	2	2	2	2	2	2	2	2	99	1	99	México	99	2
2	4	26	2	26	26	29	1	97	2	46	1	97	2	2	2	2	2	2	2	2	2	2	2	1	1	99	México	99	97
2	4	11	2	11	11	7	1	97	2	26	1	97	2	2	2	2	2	2	2	2	2	2	2	99	1	99	México	99	97
2	4	6	2	12	6	7	2	2	1	76	1	97	2	2	2	2	2	1	2	2	2	2	2	99	1	99	México	99	2
2	4	15	2	9	15	33	2	2	1	65	1	97	2	2	2	2	2	1	2	2	2	2	1	99	1	99	México	99	2
2	4	9	1	9	13	69	1	97	2	49	1	2	2	2	2	2	2	1	2	2	1	2	2	1	1	99	México	99	97
2	4	9	2	9	15	33	2	2	1	41	1	97	2	2	2	2	2	2	2	2	1	2	2	99	1	99	México	99	2
2	4	9	1	9	15	58	1	97	2	59	1	2	2	2	2	2	2	2	2	2	2	2	2	1	1	99	México	99	97
2	4	12	1	12	12	1	1	97	2	21	1	2	2	2	2	2	2	2	2	2	2	2	2	1	1	99	México	99	97
2	4	26	2	26	26	29	1	97	2	26	1	97	2	2	2	2	2	2	2	2	2	2	2	1	1	99	México	99	97
2	4	9	2	9	9	17	2	2	1	66	1	97	2	1	2	2	2	2	2	2	1	2	2	99	1	99	México	99	2
2	4	28	2	28	28	22	1	97	2	39	1	97	2	2	2	2	2	2	2	2	2	2	2	99	1	99	México	99	97
2	4	14	1	14	14	67	1	97	2	39	1	2	2	2	2	2	2	2	2	2	1	2	2	99	1	99	México	99	97
2	4	9	2	13	9	5	2	2	1	66	1	97	2	2	2	2	2	1	2	2	2	2	2	99	1	99	México	99	2
2	4	13	2	13	13	61	1	97	2	43	1	97	2	2	2	2	2	2	2	2	2	2	2	99	1	99	México	99	97
2	4	15	2	15	15	106	1	97	1	35	1	97	2	2	2	2	2	2	2	2	2	2	2	1	1	99	México	99	97
2	4	9	1	15	9	7	1	97	2	41	1	2	2	2	2	2	2	2	2	2	2	2	2	99	1	99	México	99	97
2	4	23	2	4	23	5	2	2	1	75	1	97	2	1	2	2	2	1	2	2	2	2	2	99	1	99	México	99	2
2	4	11	2	11	11	20	2	1	2	74	1	97	2	1	2	2	2	1	2	2	2	2	1	2	1	99	México	99	2
2	4	2	1	2	2	2	1	97	2	50	1	2	2	2	2	2	2	2	2	2	2	2	2	99	1	99	México	99	97
2	4	28	2	28	28	32	2	2	2	50	1	97	2	2	2	2	2	2	2	2	1	2	2	99	1	99	México	99	2
2	4	9	2	9	9	3	1	97	2	50	1	97	2	1	2	2	2	1	2	2	1	2	2	99	1	99	México	99	97
2	4	5	1	5	5	2	1	97	2	50	1	2	2	1	2	2	2	1	2	2	1	1	2	99	1	99	México	99	97
2	4	9	1	9	15	25	1	97	2	49	1	2	2	2	2	2	2	1	2	2	2	1	2	1	1	99	México	99	97
2	4	25	2	25	25	1	2	2	1	55	1	97	2	2	2	2	2	1	2	2	2	2	2	99	1	99	México	99	2
2	4	9	1	9	9	11	1	97	2	44	1	2	2	2	2	2	2	2	2	2	2	2	2	1	1	99	México	99	97
2	4	9	1	16	15	31	1	97	2	59	1	2	2	2	2	2	2	2	2	2	2	2	2	99	1	99	México	99	97
2	4	15	2	15	15	100	1	97	2	17	1	97	2	2	2	2	2	1	2	2	2	2	2	99	1	99	México	99	97
2	4	28	1	28	28	22	1	97	2	66	1	2	2	1	2	2	2	1	2	2	2	2	2	99	1	99	México	99	97
2	4	30	2	30	30	207	1	97	2	73	1	97	2	2	2	2	2	2	2	2	2	2	2	99	1	99	México	99	97
2	4	14	2	14	14	39	2	2	2	64	1	97	2	1	2	2	2	2	2	2	1	2	2	99	1	99	México	99	2
2	4	15	2	16	15	95	2	2	2	70	1	97	2	2	2	2	2	2	2	2	1	2	2	2	1	99	México	99	2
2	4	21	1	21	21	114	1	97	2	55	1	2	2	2	2	2	2	2	2	2	2	2	2	2	1	99	México	99	97
2	4	30	1	30	30	44	1	97	2	71	1	2	2	1	2	2	2	1	2	2	1	2	2	99	1	99	México	99	97
2	4	9	1	9	9	5	1	97	2	68	1	2	2	2	2	2	2	2	2	2	2	2	2	99	1	99	México	99	97
2	4	26	2	2	2	2	2	2	2	74	1	97	2	2	2	2	2	2	2	2	2	1	2	99	1	99	México	99	2
2	4	15	2	15	15	33	2	2	2	58	1	97	2	2	2	2	2	2	2	2	2	2	2	99	1	99	México	99	2
2	4	11	1	11	11	20	1	97	2	46	1	2	2	2	2	1	2	2	2	2	2	2	2	99	1	99	México	99	97
2	4	21	2	14	21	114	2	2	1	76	1	97	2	1	2	2	2	1	2	2	2	2	2	99	1	99	México	99	2
2	4	15	1	15	9	7	2	2	2	79	1	2	2	2	2	2	2	2	2	2	2	2	2	99	1	99	México	99	2
2	4	9	2	9	15	20	1	97	2	53	1	97	2	2	2	2	2	2	2	2	1	2	1	99	1	99	México	99	97
2	4	21	2	21	21	114	1	97	2	9	1	97	2	2	2	2	2	2	2	2	2	2	2	1	1	99	México	99	97
2	4	9	1	9	15	104	1	97	2	35	1	2	2	2	2	2	2	2	2	2	2	2	2	99	1	99	México	99	97
2	4	15	1	15	15	106	1	97	2	31	1	2	2	2	2	2	2	2	2	2	2	2	2	1	1	99	México	99	97
2	4	15	1	15	15	20	2	2	1	55	1	2	2	2	2	2	2	2	2	2	2	2	2	99	1	99	México	99	2
2	4	2	2	25	2	2	1	97	2	40	1	97	2	2	2	2	2	1	2	2	2	2	2	99	1	99	México	99	97
2	4	14	1	14	14	39	2	2	2	55	1	2	2	2	2	2	2	2	2	2	2	2	2	99	1	99	México	99	2
2	4	23	2	23	23	4	1	97	2	49	1	97	2	1	2	2	2	1	2	2	2	2	1	1	1	99	México	99	97
2	4	9	1	15	9	2	1	97	2	26	1	2	2	1	2	2	2	2	2	2	2	2	2	99	1	99	México	99	97
2	4	14	1	14	14	44	2	2	2	42	1	2	2	2	2	1	2	2	2	2	1	2	2	99	1	99	México	99	2
2	4	28	1	28	28	40	2	2	1	53	1	2	2	2	2	2	2	1	2	2	1	2	2	99	1	99	México	99	2
2	4	30	2	30	30	108	1	97	2	64	1	97	2	1	2	2	2	2	2	2	2	2	2	1	1	99	México	99	97
2	4	30	1	21	30	131	1	97	2	69	1	2	2	1	2	1	2	2	2	2	2	2	2	99	1	99	México	99	97
2	4	2	2	2	2	2	1	97	2	33	1	97	2	2	2	2	2	2	2	2	2	2	1	1	1	99	México	99	97
2	4	7	2	7	7	101	1	97	2	34	1	97	2	2	2	2	2	2	2	2	1	2	2	99	1	99	México	99	97
2	4	19	1	19	19	26	1	97	2	39	1	2	2	2	2	2	2	2	2	2	2	2	2	1	1	99	México	99	97
2	4	9	1	21	9	5	1	97	2	33	1	2	2	2	2	2	2	2	2	2	2	2	2	1	1	99	México	99	97
2	4	9	2	9	15	58	1	97	2	37	1	97	2	2	2	2	2	2	2	2	2	2	2	99	1	99	México	99	97
2	4	12	2	12	12	29	2	2	1	57	1	97	2	2	2	2	2	2	2	2	2	2	1	99	1	99	México	99	2
2	4	30	2	30	30	193	2	2	1	53	1	97	2	2	2	2	2	2	2	2	2	2	2	99	1	99	México	99	2
2	4	26	1	14	26	18	1	97	2	39	1	2	2	2	2	1	2	2	1	2	2	2	2	99	1	99	México	99	97
2	4	30	2	24	30	175	1	97	2	55	1	97	2	1	2	2	2	2	2	2	1	2	2	99	1	99	México	99	97
2	4	9	1	9	9	7	1	97	2	21	1	2	2	2	2	2	2	2	2	2	2	2	2	1	1	99	México	99	97
2	4	9	1	11	9	10	1	97	2	78	1	2	2	1	2	2	2	1	2	2	2	2	1	1	1	99	México	99	97
2	4	12	2	12	12	1	2	2	2	49	1	97	2	2	2	2	2	2	2	2	2	2	2	99	1	99	México	99	2
2	4	9	2	21	9	14	1	97	2	68	1	97	2	2	2	2	2	1	2	2	2	1	2	99	1	99	México	99	97
2	4	9	1	9	15	33	1	97	2	52	1	2	2	2	2	2	2	1	2	2	2	2	2	99	1	99	México	99	97
2	4	9	1	9	9	2	1	97	2	76	1	2	2	2	2	2	2	2	2	2	2	2	2	99	1	99	México	99	97
2	4	9	1	20	9	14	1	97	2	50	1	2	1	2	2	2	2	2	2	2	1	2	2	99	1	99	México	99	97
2	4	25	2	25	25	1	2	2	2	76	1	97	2	2	2	2	2	2	2	2	2	2	2	99	1	99	México	99	2
2	4	9	1	21	9	2	1	97	2	27	1	2	2	2	2	2	2	2	2	2	2	2	2	1	1	99	México	99	97
2	4	15	1	9	15	104	1	97	2	35	1	2	2	2	2	2	2	2	2	2	2	2	2	99	1	99	México	99	97
2	4	19	2	18	19	46	1	97	2	37	1	97	2	2	2	2	2	2	2	2	2	2	2	1	1	99	México	99	97
2	4	30	1	30	30	193	2	2	2	53	1	2	2	1	2	2	2	1	2	2	2	1	2	99	1	99	México	99	2
2	4	25	2	25	25	1	1	97	2	57	1	97	2	2	2	2	2	2	2	2	2	2	2	99	1	99	México	99	97
2	4	12	2	16	12	22	2	2	1	43	1	97	2	2	2	2	2	2	2	2	2	2	2	2	1	99	México	99	2
2	4	5	2	5	5	35	1	97	2	67	1	97	2	2	2	2	2	2	2	2	2	2	2	99	1	99	México	99	97
2	4	9	1	9	15	37	1	97	2	49	1	2	2	2	2	2	2	2	2	2	2	2	2	1	1	99	México	99	97
2	4	15	2	15	15	106	1	97	2	28	1	97	2	2	2	2	2	2	2	2	1	2	2	99	1	99	México	99	97
2	4	9	1	9	9	11	1	97	2	48	1	2	1	2	2	2	2	2	2	2	2	2	2	99	1	99	México	99	97
2	4	19	2	19	19	39	2	2	1	36	1	97	2	2	2	2	2	1	2	2	1	1	2	99	1	99	México	99	2
2	4	9	2	20	9	2	1	97	1	66	1	97	2	1	1	2	2	1	2	2	1	2	2	99	1	99	México	99	97
2	4	25	2	25	25	15	2	2	2	53	1	97	2	2	2	2	2	2	2	2	2	2	2	99	1	99	México	99	2
2	4	15	2	9	9	10	1	97	2	44	1	97	2	2	2	1	2	2	2	2	1	2	2	99	1	99	México	99	97
2	4	12	2	12	12	1	1	97	2	35	1	97	2	2	2	2	2	2	2	2	2	2	2	99	1	99	México	99	97
2	4	9	1	9	15	81	1	97	2	20	1	2	2	2	2	2	2	2	2	2	2	2	2	99	1	99	México	99	97
2	4	14	1	14	14	120	1	97	2	54	1	2	2	1	2	2	2	1	2	2	2	2	2	99	1	99	México	99	97
2	4	15	1	15	15	13	1	97	2	30	1	2	2	2	2	2	2	2	1	2	1	2	2	1	1	99	México	99	97
2	4	9	1	9	9	15	1	97	2	36	1	2	2	2	2	2	2	2	2	2	2	2	2	1	1	99	México	99	97
2	4	12	2	12	12	7	2	2	1	48	1	97	2	1	2	2	2	2	2	2	2	2	2	99	1	99	México	99	2
2	4	14	2	14	14	39	2	2	2	47	1	97	2	1	2	2	2	2	2	2	2	2	2	99	1	99	México	99	2
2	4	15	1	15	15	51	1	97	2	33	1	2	2	2	2	2	2	2	2	2	1	2	2	99	1	99	México	99	97
2	4	9	2	9	15	104	1	97	2	62	1	97	2	2	2	2	2	2	2	2	1	2	2	99	1	99	México	99	97
2	4	21	2	21	21	114	1	97	1	59	1	97	2	2	2	2	2	2	2	2	1	2	2	2	1	99	México	99	97
2	4	2	2	2	2	3	2	2	2	59	1	97	2	2	2	2	2	2	2	2	2	2	2	99	1	99	México	99	2
2	4	8	2	8	8	37	1	97	2	34	1	97	2	2	2	2	2	2	2	2	2	2	1	1	1	99	México	99	97
2	4	15	1	15	15	106	1	97	2	46	1	2	2	2	2	2	2	2	2	2	2	2	2	99	1	99	México	99	97
2	4	9	1	9	9	15	1	97	2	19	1	2	2	2	2	2	2	2	2	2	2	2	2	1	1	99	México	99	97
2	4	15	2	13	15	20	1	97	2	48	1	97	2	2	2	2	2	1	2	2	2	2	2	99	1	99	México	99	97
2	4	9	1	9	9	14	1	97	2	39	1	2	2	2	2	2	2	2	2	2	2	2	2	99	1	99	México	99	97
2	4	9	1	9	9	7	2	1	1	57	1	2	2	2	2	2	2	2	2	2	1	2	2	2	1	99	México	99	2
2	4	30	2	30	30	97	2	2	1	64	1	97	2	1	2	2	2	1	2	2	2	2	2	99	1	99	México	99	2
2	4	11	2	11	11	11	2	2	1	68	1	97	2	2	2	2	2	2	2	2	2	2	2	99	1	99	México	99	2
2	4	30	2	30	30	189	2	2	1	69	1	97	2	2	2	2	2	1	2	2	2	2	2	99	1	99	México	99	2
2	4	17	2	17	17	31	2	2	2	58	1	97	2	1	2	2	2	1	2	1	2	2	1	99	1	99	México	99	2
2	4	15	2	9	15	20	1	97	2	33	1	97	2	2	2	2	2	2	2	2	2	2	2	1	1	99	México	99	97
2	4	15	1	15	15	12	1	97	2	24	1	2	2	2	2	2	2	2	2	2	2	2	2	1	1	99	México	99	97
2	4	21	2	21	21	114	1	97	2	38	1	97	2	2	2	2	2	2	2	2	2	2	2	99	1	99	México	99	97
2	4	14	2	14	14	39	2	2	1	63	1	97	2	1	2	2	2	2	1	2	1	2	1	99	1	99	México	99	2
2	4	7	1	7	7	40	1	97	1	59	1	2	2	1	2	2	2	1	2	2	2	2	2	99	1	99	México	99	97
2	4	30	1	30	30	45	1	97	2	19	1	2	2	2	2	2	2	2	2	2	2	2	2	99	1	99	México	99	97
2	4	9	1	9	9	10	1	97	2	33	1	2	2	2	2	2	2	2	2	2	2	2	2	1	1	99	México	99	97
2	4	11	1	11	11	11	2	2	1	76	1	2	2	2	2	2	2	1	2	2	2	2	2	99	1	99	México	99	2
2	4	6	2	14	6	7	2	2	1	66	1	97	2	2	2	2	2	1	2	2	2	2	2	99	1	99	México	99	2
2	4	12	2	12	12	1	1	97	2	33	1	97	2	2	2	2	2	2	2	2	2	2	2	1	1	99	México	99	97
2	4	9	1	15	15	104	2	2	2	39	1	2	2	2	2	2	2	2	2	2	1	2	2	99	1	99	México	99	2
2	4	12	2	12	12	1	1	97	2	36	1	97	2	2	2	2	2	2	2	2	2	2	2	99	1	99	México	99	97
2	4	19	2	19	19	6	1	97	2	24	1	97	2	2	2	2	2	2	2	2	2	2	2	99	1	99	México	99	97
2	4	25	2	25	25	6	2	2	2	78	1	97	2	2	2	2	2	2	2	2	2	2	2	99	1	99	México	99	2
2	4	9	2	9	9	6	1	97	2	43	1	97	2	2	2	2	2	2	2	2	2	2	2	99	1	99	México	99	97
2	4	15	2	15	15	118	1	97	2	32	1	97	2	2	2	2	2	2	2	2	2	2	2	1	1	99	México	99	97
2	4	23	2	31	23	5	2	1	1	37	1	97	2	2	2	2	2	2	2	2	2	2	2	2	1	99	México	99	1
2	4	21	2	21	21	91	2	2	1	69	1	97	2	1	2	2	2	1	2	2	2	2	2	99	1	99	México	99	2
2	4	12	1	12	12	1	1	97	2	43	1	2	2	2	2	2	2	2	2	2	2	2	2	99	1	99	México	99	97
2	4	30	2	30	30	87	1	97	2	34	1	97	2	2	2	2	2	1	2	2	2	2	2	99	1	99	México	99	97
2	4	26	1	26	26	30	1	97	1	31	1	2	2	2	2	2	2	2	2	2	2	2	2	1	1	99	México	99	97
2	4	15	2	15	15	33	2	2	1	62	1	97	2	1	2	2	2	2	2	2	2	2	2	99	1	99	México	99	2
2	4	15	1	9	15	20	1	97	2	38	1	2	2	2	2	2	2	2	2	2	2	2	2	1	1	99	México	99	97
2	4	8	2	8	8	34	2	2	2	57	1	97	2	2	2	2	2	2	2	2	2	2	2	99	1	99	México	99	2
2	4	15	2	15	15	70	2	1	1	68	1	97	2	2	2	2	2	2	2	2	2	2	2	2	1	99	México	99	2
2	4	5	1	30	5	2	1	97	2	27	1	2	2	2	2	1	2	2	2	2	2	2	2	1	1	99	México	99	97
2	4	15	2	9	15	33	2	2	2	75	1	97	2	1	2	2	2	1	1	2	1	2	2	99	1	99	México	99	2
2	4	11	2	11	11	35	2	1	1	47	1	97	2	2	2	2	2	2	2	2	1	2	2	2	1	99	México	99	1
2	4	15	2	15	15	104	2	2	1	52	1	97	2	2	2	2	2	2	2	2	2	2	2	99	1	99	México	99	2
2	4	17	2	17	17	12	2	2	2	66	1	97	2	2	2	2	2	2	2	2	1	2	2	99	1	99	México	99	2
2	4	29	2	29	29	41	1	97	2	49	1	97	2	2	2	2	2	2	2	2	1	2	2	99	1	99	México	99	97
2	4	19	1	19	19	33	1	97	2	50	1	2	2	2	2	2	2	2	2	2	2	2	2	99	1	99	México	99	97
2	4	9	1	9	9	6	1	97	2	44	1	2	2	1	2	2	2	2	2	2	2	2	2	1	1	99	México	99	97
2	4	9	2	9	15	13	2	2	2	43	1	97	2	2	2	2	2	2	2	2	1	2	2	99	1	99	México	99	2
2	4	14	1	14	14	97	1	97	2	51	1	2	2	1	2	1	2	2	2	2	1	2	2	99	1	99	México	99	97
2	4	30	1	30	30	193	1	97	2	28	1	2	2	2	2	2	2	2	2	2	1	2	2	99	1	99	México	99	97
2	4	14	2	14	14	120	2	2	2	83	1	97	2	1	2	2	2	1	2	2	2	2	1	99	1	99	México	99	2
2	4	14	1	18	18	20	1	97	2	31	1	2	2	2	2	2	2	2	2	2	2	2	2	1	1	99	México	99	97
2	4	9	2	9	9	12	1	97	2	32	1	97	2	2	2	2	2	2	2	2	2	2	2	1	1	99	México	99	97
2	4	9	2	15	15	58	2	2	2	31	1	97	2	2	2	2	2	2	2	2	2	2	2	99	1	99	México	99	2
2	4	23	1	23	23	5	1	97	2	28	1	2	2	2	2	2	2	2	2	2	2	2	2	99	1	99	México	99	97
2	4	9	2	15	9	5	2	2	2	81	1	97	2	1	2	2	2	2	2	2	2	2	2	99	1	99	México	99	2
2	4	9	2	9	9	17	1	97	2	42	1	97	2	2	2	2	2	2	2	2	2	2	1	1	1	99	México	99	97
2	4	12	1	12	12	35	2	2	1	38	1	2	2	2	2	2	2	2	2	2	2	2	2	99	1	99	México	99	2
2	4	15	2	15	15	109	2	2	2	33	1	97	2	2	2	2	2	2	2	2	2	2	2	99	1	99	México	99	2
2	4	12	2	12	12	1	1	97	2	61	1	97	2	2	2	2	2	1	2	2	2	2	2	99	1	99	México	99	97
2	4	21	1	21	21	114	2	2	2	48	1	2	2	2	2	2	2	2	1	2	2	2	2	99	1	99	México	99	2
2	4	25	1	25	25	1	1	97	2	36	1	2	2	2	2	2	2	2	2	2	2	2	2	1	1	99	México	99	97
2	4	15	2	9	15	37	1	97	2	51	1	97	2	2	2	2	2	2	2	2	2	2	2	99	1	99	México	99	97
2	4	30	2	30	30	102	1	97	2	33	1	97	2	2	2	2	2	2	2	2	2	2	2	99	1	99	México	99	97
2	4	30	2	30	30	193	2	2	2	22	1	97	2	2	2	2	2	2	2	2	2	2	1	99	1	99	México	99	2
2	4	31	2	31	31	52	1	97	2	52	1	97	2	2	2	1	2	2	2	2	2	2	2	99	1	99	México	99	97
2	4	9	1	9	9	15	1	97	2	48	1	2	2	1	2	2	2	2	2	2	1	2	2	1	1	99	México	99	97
2	4	9	1	9	9	7	1	97	2	32	1	2	2	2	2	2	2	2	1	2	1	2	2	1	1	99	México	99	97
2	4	9	1	21	9	16	1	97	2	40	1	2	2	2	2	2	2	2	2	2	2	2	2	1	1	99	México	99	97
2	4	15	2	15	15	33	2	2	1	83	1	97	2	2	2	2	2	1	2	2	2	2	2	99	1	99	México	99	2
2	4	2	2	9	2	4	2	2	2	37	1	97	2	2	2	2	2	2	2	2	1	2	2	99	1	99	México	99	2
2	4	3	2	3	3	8	1	97	2	26	1	97	2	2	2	2	2	2	2	2	2	2	1	99	1	99	México	99	97
2	4	9	2	9	9	15	1	97	2	45	1	97	2	1	2	2	2	1	2	2	1	2	2	99	1	99	México	99	97
2	4	14	2	14	14	120	1	97	2	25	1	97	2	2	2	2	2	2	2	2	1	2	2	1	1	99	México	99	97
2	4	9	2	9	9	6	2	2	1	35	1	97	2	2	2	2	2	2	2	2	2	2	2	99	1	99	México	99	2
2	4	9	2	9	9	2	2	2	1	83	1	97	2	2	2	2	2	2	2	2	2	2	2	99	1	99	México	99	2
2	4	21	1	21	21	114	1	97	1	56	1	2	2	1	2	2	2	2	2	2	2	2	2	99	1	99	México	99	97
2	4	15	2	15	15	106	1	97	2	38	1	97	2	2	2	2	2	2	2	2	2	2	2	1	1	99	México	99	97
2	4	9	2	9	9	2	1	97	2	55	1	97	2	1	2	2	2	1	2	2	2	2	1	99	1	99	México	99	97
2	4	9	1	9	9	6	2	2	2	39	1	2	2	1	2	2	2	2	2	2	2	2	1	99	1	99	México	99	2
2	4	28	2	28	28	2	2	2	2	47	1	97	2	2	2	2	2	2	1	2	1	2	2	99	1	99	México	99	2
2	4	9	1	9	15	33	1	97	2	38	1	2	2	2	2	2	2	2	2	2	2	2	2	1	1	99	México	99	97
2	4	7	1	7	7	97	1	97	2	50	1	2	2	2	2	1	2	2	1	2	1	2	2	99	1	99	México	99	97
2	4	15	2	15	15	33	1	97	2	63	1	97	2	1	2	2	2	2	2	2	2	2	2	99	1	99	México	99	97
2	4	25	1	25	25	1	1	97	2	49	1	2	2	2	2	2	2	1	2	2	2	2	2	99	1	99	México	99	97
2	4	26	2	24	26	43	2	1	2	48	1	97	2	1	2	2	2	1	2	2	2	2	2	2	1	99	México	99	2
2	4	15	1	15	15	51	2	2	1	63	1	2	2	2	2	2	2	2	2	2	2	2	2	99	1	99	México	99	2
2	4	15	1	15	15	33	1	97	2	32	1	2	2	2	2	2	2	2	2	2	2	2	2	1	1	99	México	99	97
2	4	19	2	19	19	21	1	97	2	47	1	97	2	1	2	2	2	1	2	2	2	2	2	99	1	99	México	99	97
2	4	13	2	13	13	61	2	2	2	49	1	97	2	2	2	2	2	2	2	2	1	2	2	1	1	99	México	99	2
2	4	5	1	5	5	35	1	97	2	26	1	2	2	2	2	2	2	2	2	2	2	2	2	1	1	99	México	99	97
2	4	15	2	15	9	5	2	2	1	75	1	97	2	2	2	2	2	1	2	2	2	2	2	99	1	99	México	99	2
2	4	12	1	12	12	35	2	2	1	46	1	2	2	2	2	2	2	2	2	2	2	2	2	99	1	99	México	99	2
2	4	14	2	12	18	20	1	97	2	23	1	97	2	2	2	2	2	2	2	2	2	2	2	1	1	99	México	99	97
2	4	19	2	19	19	46	1	97	2	57	1	97	2	2	2	1	2	2	2	2	1	2	2	99	1	99	México	99	97
2	4	15	1	15	15	106	1	97	2	29	1	2	2	2	2	1	2	2	2	2	2	2	2	1	1	99	México	99	97
2	4	31	1	31	31	50	1	97	2	38	1	2	2	2	2	2	2	2	2	2	2	2	2	99	1	99	México	99	97
2	4	2	1	10	2	2	1	97	2	31	1	2	2	2	2	2	2	2	2	2	2	2	2	1	1	99	México	99	97
2	4	30	2	30	30	44	2	2	2	61	1	97	2	2	2	2	2	2	2	2	2	2	2	99	1	99	México	99	2
2	4	5	1	30	5	2	1	97	2	40	1	2	2	2	2	2	2	2	2	2	1	2	2	1	1	99	México	99	97
2	4	30	2	30	30	193	2	2	1	55	1	97	2	2	2	2	2	2	2	2	2	2	2	99	1	99	México	99	2
2	4	14	2	14	14	39	2	2	1	71	1	97	2	1	1	2	2	1	2	2	1	2	2	99	1	99	México	99	2
2	4	5	1	5	5	9	1	97	2	45	1	2	2	2	2	2	1	2	1	2	1	2	2	1	1	99	México	99	97
2	4	15	1	15	15	121	1	97	2	38	1	2	2	2	2	2	2	2	2	2	2	2	2	1	1	99	México	99	97
2	4	30	2	30	30	68	1	97	2	40	1	97	2	2	2	2	2	2	2	2	2	2	2	99	1	99	México	99	97
2	4	11	1	11	11	20	1	97	2	26	1	2	2	2	2	2	2	2	2	2	2	2	2	99	1	99	México	99	97
2	4	2	1	2	2	3	1	97	2	31	1	2	2	2	2	2	2	2	2	2	2	2	2	99	1	99	México	99	97
2	4	19	2	19	19	39	1	97	2	23	1	97	2	2	2	2	2	2	2	2	2	2	2	1	1	99	México	99	97
2	4	13	2	9	13	8	2	2	2	35	1	97	2	2	2	2	2	2	2	2	1	2	2	1	1	99	México	99	2
2	4	9	1	15	15	60	1	97	1	28	1	2	2	2	2	2	2	2	2	2	2	2	2	1	1	99	México	99	97
2	4	2	2	2	2	2	2	2	2	61	1	97	2	2	2	2	2	2	2	2	2	2	2	99	1	99	México	99	2
2	4	7	1	7	7	40	1	97	2	40	1	2	2	2	2	2	2	2	2	2	2	2	2	1	1	99	México	99	97
2	4	15	2	15	15	43	2	1	2	46	1	97	2	2	2	2	2	2	2	2	2	2	2	2	1	99	México	99	1
2	4	25	2	25	25	1	2	2	2	37	1	97	2	2	2	2	2	2	2	2	2	2	2	99	1	99	México	99	2
2	4	9	1	9	9	2	2	1	1	58	1	2	2	1	2	2	2	1	2	2	1	1	2	2	1	99	México	99	2
2	4	9	2	9	9	5	1	97	2	29	1	97	2	2	2	2	2	2	2	2	2	2	2	99	1	99	México	99	97
2	4	1	1	1	1	1	1	97	2	24	1	2	2	2	2	2	2	2	2	2	2	2	2	1	1	99	México	99	97
2	4	30	2	30	30	193	2	2	2	67	1	97	2	1	2	2	2	1	2	2	2	2	2	99	1	99	México	99	2
2	4	26	1	26	26	55	1	97	2	51	1	2	2	2	2	2	2	2	2	2	2	2	2	99	1	99	México	99	97
2	4	12	1	12	12	1	1	97	2	59	1	2	2	2	2	2	2	2	2	2	2	2	2	99	1	99	México	99	97
2	4	12	2	12	12	1	1	97	2	45	1	97	2	2	2	2	2	2	2	2	2	2	2	99	1	99	México	99	97
2	4	21	1	21	21	114	1	97	1	63	1	2	2	2	2	2	2	1	2	2	1	2	2	99	1	99	México	99	97
2	4	30	2	30	30	89	2	2	2	63	1	97	2	1	2	2	2	2	2	2	2	2	2	99	1	99	México	99	2
2	4	14	2	14	14	98	1	97	2	28	1	97	2	2	2	2	2	2	2	2	2	2	2	1	1	99	México	99	97
2	4	12	1	12	12	1	1	97	2	27	1	2	2	2	2	2	2	1	2	2	2	2	2	1	1	99	México	99	97
2	4	9	1	9	9	6	2	2	1	65	1	2	2	2	2	2	2	2	2	2	2	2	2	99	1	99	México	99	2
2	4	12	2	12	12	38	2	2	1	69	1	97	2	2	2	1	2	2	2	2	2	2	2	99	1	99	México	99	2
2	4	21	2	21	21	114	1	97	2	80	1	97	2	2	1	2	2	2	2	2	2	2	2	99	1	99	México	99	97
2	4	15	2	9	15	104	1	97	2	51	1	97	2	2	2	2	2	2	2	2	1	2	2	99	1	99	México	99	97
2	4	14	1	14	14	39	1	97	2	37	1	2	2	2	2	2	2	2	2	2	1	2	2	99	1	99	México	99	97
2	4	5	1	5	5	35	1	97	2	57	1	2	2	2	2	2	2	1	2	2	2	2	2	1	1	99	México	99	97
2	4	25	1	25	25	18	1	97	2	43	1	2	2	2	2	2	2	2	2	2	2	2	2	1	1	99	México	99	97
2	4	9	2	9	15	104	1	97	2	34	1	97	2	2	2	2	2	2	2	2	1	2	2	1	1	99	México	99	97
2	4	9	1	25	9	12	1	97	2	29	1	2	2	2	2	2	2	2	2	2	2	2	2	1	1	99	México	99	97
2	4	9	1	15	9	6	1	97	2	70	1	2	2	2	2	2	2	1	1	2	2	2	2	99	1	99	México	99	97
2	4	9	1	9	9	2	1	97	2	36	1	2	2	2	2	2	2	2	2	2	2	2	2	99	1	99	México	99	97
2	4	9	1	15	15	104	2	2	1	71	1	2	2	2	2	2	2	2	2	2	2	2	2	99	1	99	México	99	2
2	4	11	1	11	11	20	1	97	2	36	1	2	2	2	2	2	2	2	2	2	2	2	2	1	1	99	México	99	97
2	4	15	1	9	15	31	1	97	2	32	1	2	2	2	2	2	2	2	2	2	2	2	2	1	1	99	México	99	97
2	4	14	2	14	14	23	1	97	2	36	1	97	2	2	2	2	2	2	2	2	2	2	2	99	1	99	México	99	97
2	4	29	2	29	29	26	1	97	2	44	1	97	2	2	2	2	2	2	2	2	2	2	2	2	1	99	México	99	97
2	4	15	1	15	15	106	1	97	2	55	1	2	2	2	2	2	2	1	2	2	2	2	2	1	1	99	México	99	97
2	4	11	2	11	11	20	1	97	2	44	1	97	2	2	2	2	2	2	2	2	1	2	2	99	1	99	México	99	97
2	4	14	2	14	14	120	2	2	2	47	1	97	2	2	2	2	2	2	1	2	2	2	2	99	1	99	México	99	2
2	4	2	1	25	2	2	1	97	2	37	1	2	2	2	2	2	1	2	1	2	2	2	2	99	1	99	México	99	97
2	4	1	1	1	1	1	1	97	2	56	1	2	2	2	2	1	2	2	2	2	2	2	2	99	1	99	México	99	97
2	4	30	1	30	30	193	1	97	2	48	1	2	2	2	2	2	2	2	2	2	2	2	2	99	1	99	México	99	97
2	4	15	1	9	15	33	1	97	2	38	1	2	2	2	2	2	2	2	2	2	2	2	2	99	1	99	México	99	97
2	4	30	2	30	30	118	1	97	2	49	1	97	2	2	2	2	2	2	2	2	2	2	2	1	1	99	México	99	97
2	4	9	1	9	9	17	1	97	2	25	1	2	2	2	2	2	2	2	2	2	2	2	2	99	1	99	México	99	97
2	4	5	1	5	5	20	1	97	2	43	1	2	2	2	2	2	2	2	2	2	2	2	2	1	1	99	México	99	97
2	4	9	1	9	15	58	2	2	1	76	1	2	2	2	2	2	2	2	2	2	2	2	2	99	1	99	México	99	2
2	4	9	1	9	15	104	2	2	1	77	1	2	2	2	2	2	2	1	2	2	2	2	2	99	1	99	México	99	2
2	4	9	2	9	9	14	1	97	2	58	1	97	2	2	2	2	2	1	2	2	1	2	2	99	1	99	México	99	97
2	4	30	1	30	30	45	1	97	2	48	1	2	2	2	2	2	2	2	2	2	2	2	2	1	1	99	México	99	97
2	4	9	1	9	9	15	2	2	2	74	1	2	2	2	2	2	2	1	2	2	2	2	2	99	1	99	México	99	2
2	4	9	2	9	9	7	2	2	1	78	1	97	2	2	2	2	2	2	2	2	2	2	2	99	1	99	México	99	2
2	4	2	2	10	2	4	2	2	2	65	1	97	2	2	2	2	2	1	2	2	1	2	2	1	1	99	México	99	2
2	4	9	2	9	9	3	1	97	2	31	1	97	2	2	2	2	2	2	2	2	1	2	2	99	1	99	México	99	97
2	4	30	1	30	30	191	1	97	2	44	1	2	2	2	2	2	2	2	2	2	2	2	2	1	1	99	México	99	97
2	4	15	1	9	15	33	1	97	2	50	1	2	2	2	2	2	2	1	2	2	2	2	2	99	1	99	México	99	97
2	4	30	2	30	30	14	1	97	2	46	1	97	2	2	2	2	2	2	2	2	2	2	2	99	1	99	México	99	97
2	4	26	1	26	26	48	1	97	2	30	1	2	2	2	2	2	2	2	2	2	1	2	1	1	1	99	México	99	97
2	4	14	1	13	14	39	2	2	2	65	1	2	2	1	2	2	2	2	1	2	2	2	2	99	1	99	México	99	2
2	4	22	2	22	22	6	1	97	2	22	1	97	2	2	2	2	2	2	2	2	2	2	2	99	1	99	México	99	97
2	4	30	1	30	30	48	1	97	2	21	1	2	2	2	2	2	2	2	2	2	2	2	2	1	1	99	México	99	97
2	4	2	1	2	2	2	1	97	2	32	1	2	2	2	2	2	2	2	2	2	2	2	2	1	1	99	México	99	97
2	4	9	1	9	9	5	2	2	2	68	1	2	2	2	2	2	2	2	1	2	1	2	2	99	1	99	México	99	2
2	4	28	2	32	28	27	2	2	1	73	1	97	2	2	2	2	2	1	2	2	2	2	2	99	1	99	México	99	2
2	4	9	1	9	9	15	1	97	2	40	1	2	2	2	2	2	2	2	2	2	2	2	2	1	1	99	México	99	97
2	4	21	1	21	21	114	1	97	1	62	1	2	2	1	2	2	2	1	2	2	1	2	2	99	1	99	México	99	97
2	4	15	1	9	15	13	1	97	2	52	1	2	2	2	2	2	2	2	2	2	2	2	2	1	1	99	México	99	97
2	4	21	2	21	21	114	1	97	2	28	1	97	2	2	2	2	2	2	2	2	2	2	2	99	1	99	México	99	97
2	4	30	1	30	30	38	1	97	2	49	1	2	2	2	2	2	2	2	2	2	2	2	2	99	1	99	México	99	97
2	4	28	1	28	28	32	1	97	2	32	1	2	2	2	2	2	2	2	2	2	2	2	2	99	1	99	México	99	97
2	4	11	1	11	11	20	1	97	2	28	1	2	2	2	2	2	2	2	2	2	2	2	2	99	1	99	México	99	97
2	4	14	2	14	14	39	2	2	2	61	1	97	2	1	2	2	2	2	2	2	2	2	1	1	1	99	México	99	2
2	4	28	2	28	28	32	1	97	2	34	1	97	2	2	2	2	2	2	2	2	2	2	2	99	1	99	México	99	97
2	4	7	1	7	7	101	1	97	2	57	1	2	2	2	2	2	2	1	1	2	2	2	2	99	1	99	México	99	97
2	4	23	2	4	23	5	2	2	1	57	1	97	2	2	2	2	2	1	2	2	2	2	2	1	1	99	México	99	2
2	4	13	2	15	13	61	2	2	2	64	1	97	2	2	2	2	2	2	2	2	2	2	2	1	1	99	México	99	2
2	4	25	1	25	25	1	1	97	2	44	1	2	2	2	2	2	2	2	2	2	2	2	2	99	1	99	México	99	97
2	4	15	2	15	15	12	2	2	2	40	1	97	2	2	2	2	2	1	2	2	2	2	2	1	1	99	México	99	2
2	4	5	1	5	5	9	1	97	2	33	1	2	2	2	2	2	2	2	1	2	1	2	2	1	1	99	México	99	97
2	4	19	2	19	19	6	1	97	2	27	1	97	2	2	2	2	2	2	2	2	2	2	1	1	1	99	México	99	97
2	4	11	2	11	11	20	1	97	2	24	1	97	2	2	2	2	2	2	2	2	2	2	2	1	1	99	México	99	97
2	4	2	1	14	2	4	2	2	1	62	1	2	2	1	2	2	2	1	2	2	2	2	2	99	1	99	México	99	2
2	4	5	2	5	5	35	1	97	2	49	1	97	2	2	2	2	2	2	2	2	1	2	2	1	1	99	México	99	97
2	4	30	2	30	30	87	1	97	2	40	1	97	2	2	2	2	2	1	2	2	1	2	2	99	1	99	México	99	97
2	4	1	2	1	1	1	1	97	2	54	1	97	2	2	2	2	2	2	2	2	1	2	2	99	1	99	México	99	97
2	4	19	2	28	19	48	1	97	2	52	1	97	2	2	2	2	2	2	2	2	2	2	1	1	1	99	México	99	97
2	4	9	2	9	9	15	1	97	2	30	1	97	2	2	2	2	2	2	2	2	2	2	2	1	1	99	México	99	97
2	4	9	2	9	9	16	1	97	2	44	1	97	2	2	2	2	2	2	1	2	2	2	1	1	1	99	México	99	97
2	4	5	1	5	5	28	1	97	2	37	1	2	2	2	2	2	2	1	2	2	1	2	2	1	1	99	México	99	97
2	4	9	2	9	15	58	2	2	2	44	1	97	2	2	2	2	2	2	2	2	2	2	2	99	1	99	México	99	2
2	4	12	1	12	12	1	1	97	2	43	1	2	2	2	2	2	2	2	2	2	2	2	2	1	1	99	México	99	97
2	4	31	2	31	31	101	1	97	2	44	1	97	2	2	2	2	2	2	2	2	2	2	2	99	1	99	México	99	97
2	4	6	2	16	6	7	2	1	2	54	1	97	2	1	2	2	2	2	2	2	2	2	2	2	1	99	México	99	2
2	4	9	2	9	9	16	1	97	2	38	1	97	2	2	2	2	2	2	2	2	2	2	2	1	1	99	México	99	97
2	4	12	1	12	12	1	1	97	2	37	1	2	2	2	2	2	2	2	2	2	2	2	2	99	1	99	México	99	97
2	4	15	1	15	15	20	1	97	2	52	1	2	2	2	2	2	2	2	1	2	1	2	2	1	1	99	México	99	97
2	4	30	1	30	30	126	1	97	2	30	1	1	2	2	2	2	2	2	2	2	2	2	2	99	1	99	México	99	97
2	4	9	2	9	9	5	1	97	2	25	1	97	2	2	2	2	2	2	2	2	2	2	2	1	1	99	México	99	97
2	4	15	2	15	15	31	1	97	2	36	1	97	2	2	2	2	2	2	2	2	2	2	2	1	1	99	México	99	97
2	4	28	2	28	28	22	2	2	2	65	1	97	2	2	2	2	2	1	2	2	2	2	2	99	1	99	México	99	2
2	4	14	2	14	14	98	1	97	2	34	1	97	2	2	2	2	2	2	2	2	2	2	2	99	1	99	México	99	97
2	4	14	2	14	14	39	1	97	2	32	1	97	2	2	2	2	2	2	2	2	2	2	2	1	1	99	México	99	97
2	4	11	1	11	11	35	1	97	2	60	1	2	2	2	2	2	2	2	1	2	2	2	2	99	1	99	México	99	97
2	4	22	2	22	22	11	1	97	2	26	1	97	2	2	2	2	2	2	2	2	2	2	2	99	1	99	México	99	97
2	4	11	2	11	11	20	1	97	2	41	1	97	2	2	2	2	2	2	2	2	2	2	1	1	1	99	México	99	97
2	4	15	1	15	15	60	1	97	2	52	1	2	2	2	2	2	2	2	2	2	1	2	2	1	1	99	México	99	97
2	4	9	2	9	9	5	1	97	2	37	1	97	2	2	2	2	2	2	2	2	2	2	2	1	1	99	México	99	97
2	4	9	2	9	9	16	1	97	2	68	1	97	2	1	2	2	2	1	2	2	1	2	2	99	1	99	México	99	97
2	4	15	1	9	15	70	1	97	2	39	1	2	2	2	2	2	2	2	2	2	2	2	2	1	1	99	México	99	97
2	4	19	2	15	19	9	2	1	1	69	1	97	2	2	2	2	2	2	2	2	2	2	2	99	1	99	México	99	2
2	4	2	1	2	2	2	1	97	2	40	1	2	2	2	2	2	2	2	2	2	2	2	2	1	1	99	México	99	97
2	4	9	2	9	15	58	2	2	2	63	1	97	2	2	2	2	2	1	2	1	2	2	2	99	1	99	México	99	2
2	4	30	2	30	30	97	1	97	2	53	1	97	2	2	2	2	2	2	2	2	2	2	2	1	1	99	México	99	97
2	4	15	1	15	15	76	1	97	2	51	1	2	2	2	2	2	2	2	1	2	2	2	2	99	1	99	México	99	97
2	4	12	1	12	12	35	1	97	2	32	1	2	2	2	2	2	2	2	2	2	2	2	2	1	1	99	México	99	97
2	4	25	2	25	25	18	1	97	2	52	1	97	2	2	2	2	2	2	2	2	2	2	2	99	1	99	México	99	97
2	4	19	1	28	19	26	1	97	2	50	1	2	2	1	2	2	1	2	2	2	1	2	2	1	1	99	México	99	97
2	4	9	1	9	15	104	2	2	2	45	1	2	2	2	2	2	2	2	1	2	2	2	2	99	1	99	México	99	2
2	4	30	2	30	30	193	2	2	1	90	1	97	2	1	2	2	2	2	2	2	2	2	2	99	1	99	México	99	2
2	4	15	2	15	15	118	1	97	2	78	1	97	2	1	1	2	2	1	2	1	1	2	2	99	1	99	México	99	97
2	4	2	2	25	2	4	1	97	2	40	1	97	2	2	2	2	2	2	2	2	2	2	2	99	1	99	México	99	97
2	4	15	2	9	15	29	1	97	2	22	1	97	2	2	2	2	2	2	2	2	1	2	2	1	1	99	México	99	97
2	4	9	2	9	9	12	2	2	1	53	1	97	2	1	2	2	2	2	2	2	2	2	2	99	1	99	México	99	2
2	4	26	1	26	26	18	1	97	2	27	1	2	2	2	2	2	2	2	2	2	2	2	2	1	1	99	México	99	97
2	4	11	1	11	11	37	2	2	2	45	1	2	2	2	2	2	2	2	2	2	2	2	2	99	1	99	México	99	2
2	4	1	2	1	1	1	1	97	2	38	1	97	2	2	2	2	2	2	2	2	2	2	2	99	1	99	México	99	97
2	4	15	2	15	15	33	2	2	1	26	1	97	2	2	2	2	2	1	2	2	1	2	2	99	1	99	México	99	2
2	4	12	1	12	12	38	1	97	2	25	1	2	2	2	2	2	2	2	2	2	2	2	2	99	1	99	México	99	97
2	4	19	1	19	19	39	2	2	1	59	1	2	2	2	2	2	2	1	2	2	1	2	2	99	1	99	México	99	2
2	4	15	2	15	15	115	2	2	2	44	1	97	2	2	2	2	2	2	2	2	2	2	2	99	1	99	México	99	2
2	4	9	2	9	9	5	1	97	2	28	1	97	2	2	2	2	2	2	2	2	2	2	2	1	1	99	México	99	97
2	4	30	1	30	30	44	1	97	2	56	1	2	2	2	2	2	2	2	2	2	1	2	2	99	1	99	México	99	97
2	4	15	2	15	15	33	2	2	1	51	1	97	2	1	2	2	2	2	2	2	2	2	2	99	1	99	México	99	2
2	4	26	1	14	26	18	1	97	2	29	1	2	2	2	2	2	2	2	2	2	2	2	2	1	1	99	México	99	97
2	4	9	2	15	9	6	2	2	1	64	1	97	2	1	2	2	2	1	2	2	1	2	2	99	1	99	México	99	2
2	4	15	1	15	15	121	2	2	2	49	1	2	2	2	2	2	2	2	2	2	2	2	2	99	1	99	México	99	2
2	4	14	1	14	14	53	1	97	2	42	1	2	2	2	2	2	2	2	2	2	2	2	2	99	1	99	México	99	97
2	4	30	1	30	30	14	1	97	2	26	1	2	2	2	2	2	2	2	2	2	1	2	2	99	1	99	México	99	97
2	4	9	1	9	9	6	1	97	2	43	1	2	2	1	2	2	2	2	1	2	2	2	2	1	1	99	México	99	97
2	4	14	2	14	14	101	1	97	2	19	1	97	2	2	2	2	2	2	2	2	2	2	2	99	1	99	México	99	97
2	4	9	2	9	9	5	2	2	2	45	1	97	2	2	2	2	2	2	2	2	1	2	1	99	1	99	México	99	2
2	4	15	1	15	15	33	1	97	2	44	1	2	2	2	2	2	2	2	2	2	2	2	2	1	1	99	México	99	97
2	4	15	1	9	15	33	1	97	2	36	1	2	2	2	2	2	2	2	2	2	2	2	2	1	1	99	México	99	97
2	4	12	1	12	12	1	1	97	2	35	1	2	2	2	2	2	2	2	1	2	2	2	2	99	1	99	México	99	97
2	4	9	2	29	9	15	2	2	2	55	1	97	2	2	2	2	2	2	2	2	2	2	2	99	1	99	México	99	2
2	4	21	1	21	21	41	1	97	2	45	1	2	2	2	2	2	2	1	2	2	1	2	2	99	1	99	México	99	97
2	4	15	1	9	15	33	1	97	2	47	1	2	2	2	2	2	2	2	2	2	2	2	2	99	1	99	México	99	97
2	4	14	1	14	14	120	1	97	2	47	1	2	2	2	2	2	2	2	2	2	1	2	1	99	1	99	México	99	97
2	4	9	2	9	15	58	2	2	1	46	1	97	2	2	2	2	2	1	2	2	2	2	2	99	1	99	México	99	2
2	4	15	2	15	15	58	2	2	2	55	1	97	2	2	2	2	2	2	2	2	2	2	2	99	1	99	México	99	2
2	4	19	2	19	19	39	1	97	2	43	1	97	2	2	2	2	2	2	2	2	1	2	2	1	1	99	México	99	97
2	4	14	1	14	14	53	1	97	2	21	1	2	2	2	2	2	2	2	2	2	2	2	2	1	1	99	México	99	97
2	4	14	2	14	14	39	2	2	1	63	1	97	2	2	2	2	2	1	2	2	2	2	2	99	1	99	México	99	2
2	4	30	2	30	30	193	1	97	2	30	1	97	2	2	2	2	2	2	2	2	2	2	2	99	1	99	México	99	97
2	4	26	2	26	26	43	1	97	2	52	1	97	2	2	2	2	2	1	2	2	2	2	2	1	1	99	México	99	97
2	4	9	2	9	9	7	2	2	2	63	1	97	2	2	2	2	2	2	2	2	2	2	1	99	1	99	México	99	2
2	4	15	1	15	15	106	2	2	2	50	1	2	2	2	1	2	2	2	2	1	1	2	2	1	1	99	México	99	2
2	4	15	1	21	15	95	2	2	2	52	1	2	2	2	2	2	2	1	2	2	1	2	1	99	1	99	México	99	2
2	4	7	1	7	7	101	1	97	2	35	1	2	2	2	2	2	2	2	2	2	2	2	2	1	1	99	México	99	97
2	4	15	2	9	9	11	1	97	2	72	1	97	2	1	2	2	2	2	2	2	2	2	2	99	1	99	México	99	97
2	4	26	1	26	26	30	1	97	2	35	1	2	2	2	2	2	2	1	1	2	1	2	2	99	1	99	México	99	97
2	4	21	2	20	21	114	2	2	1	63	1	97	2	1	2	2	2	2	2	2	2	2	2	99	1	99	México	99	2
2	4	5	2	5	5	2	1	97	2	16	1	97	2	2	2	2	2	2	2	2	2	2	2	99	1	99	México	99	97
2	4	2	2	2	2	1	2	1	1	54	1	97	2	2	2	2	2	2	2	2	1	2	2	99	1	99	México	99	2
2	4	12	1	12	12	55	2	2	1	66	1	2	2	1	2	2	2	2	2	2	2	2	2	99	1	99	México	99	2
2	4	28	2	30	28	27	1	97	2	46	1	97	2	2	2	2	2	2	2	2	1	2	2	99	1	99	México	99	97
2	4	27	1	27	27	13	1	97	2	47	1	2	2	2	2	2	2	2	2	2	2	2	2	1	1	99	México	99	97
2	4	9	2	15	9	8	1	97	2	41	1	97	2	2	2	2	2	2	2	2	1	2	2	99	1	99	México	99	97
2	4	16	1	16	16	102	1	97	2	49	1	2	2	2	2	2	2	1	2	2	1	2	2	99	1	99	México	99	97
2	4	2	1	12	2	5	1	97	2	29	1	2	2	2	2	2	2	2	2	2	1	1	2	99	1	99	México	99	97
2	4	15	2	15	15	60	1	97	2	17	1	97	2	2	2	2	2	2	2	2	1	2	2	1	1	99	México	99	97
2	4	2	1	2	2	2	1	97	2	46	1	2	2	2	2	2	2	1	2	2	1	2	2	99	1	99	México	99	97
2	4	15	1	9	15	33	1	97	2	39	1	2	2	2	2	2	2	2	2	2	1	2	1	1	1	99	México	99	97
2	4	11	2	11	11	20	1	97	2	24	1	97	2	2	2	2	2	2	2	2	2	2	2	99	1	99	México	99	97
2	4	26	2	26	26	18	1	97	2	65	1	97	2	2	2	2	2	1	2	2	2	2	2	1	1	99	México	99	97
2	4	2	2	2	2	2	1	97	2	48	1	97	2	2	2	2	2	2	2	2	2	2	2	1	1	99	México	99	97
2	4	5	2	27	5	25	1	97	2	43	1	97	2	2	2	2	2	2	2	2	1	2	2	99	1	99	México	99	97
2	4	15	2	15	15	60	1	97	2	45	1	97	2	2	2	2	2	2	2	2	1	2	2	1	1	99	México	99	97
2	4	30	1	30	30	85	1	97	2	49	1	2	2	2	2	2	2	1	2	2	2	2	2	1	1	99	México	99	97
2	4	30	2	30	30	14	1	97	2	25	1	97	2	2	2	2	2	2	2	2	2	2	2	99	1	99	México	99	97
2	4	26	1	26	26	30	1	97	2	43	1	2	2	2	2	2	2	2	2	2	2	2	2	99	1	99	México	99	97
2	4	1	1	9	1	1	1	97	2	51	1	2	2	2	2	2	2	1	2	2	1	2	2	1	1	99	México	99	97
2	4	9	2	9	9	7	2	2	1	66	1	97	2	2	2	2	2	2	2	2	1	2	2	99	1	99	México	99	2
2	4	14	2	14	14	39	2	2	1	99	1	97	2	2	1	2	2	2	1	2	2	2	2	99	1	99	México	99	2
2	4	14	1	14	14	39	1	97	2	29	1	2	2	2	2	2	2	2	2	2	2	2	2	1	1	99	México	99	97
2	4	25	1	25	25	18	1	97	2	16	1	2	2	2	2	2	2	2	2	2	2	2	2	1	1	99	México	99	97
2	4	21	1	21	21	114	1	97	2	33	1	2	2	2	2	2	2	2	2	2	1	2	2	99	1	99	México	99	97
2	4	15	2	9	15	20	1	97	2	36	1	97	2	2	2	2	2	2	2	2	2	2	2	1	1	99	México	99	97
2	4	30	1	30	30	193	1	97	2	67	1	2	2	2	1	2	2	1	2	2	2	2	2	99	1	99	México	99	97
2	4	12	2	12	12	28	2	2	1	62	1	97	2	1	2	2	2	1	2	2	2	1	2	99	1	99	México	99	2
2	4	15	2	9	15	109	2	2	1	67	1	97	2	1	2	2	2	1	2	2	1	2	1	99	1	99	México	99	2
2	4	15	2	11	15	33	2	1	1	55	1	97	2	2	2	2	2	2	2	2	2	2	2	2	1	99	México	99	2
2	4	14	2	14	14	39	2	2	2	66	1	97	2	2	2	2	2	2	2	2	2	2	1	99	1	99	México	99	2
2	4	9	2	30	9	2	2	1	1	70	1	97	2	1	2	2	2	1	2	2	2	2	1	2	1	99	México	99	2
2	4	30	2	30	30	193	2	2	2	79	1	97	2	1	2	2	2	2	2	2	2	2	2	99	1	99	México	99	2
2	4	9	1	9	15	104	1	97	2	33	1	2	2	2	2	2	2	2	2	2	2	2	1	1	1	99	México	99	97
2	4	25	1	25	25	10	2	2	2	65	1	2	2	2	2	2	2	2	2	2	2	2	2	99	1	99	México	99	2
2	4	9	1	13	9	17	1	97	1	85	1	2	2	1	2	2	2	1	2	2	2	2	2	99	1	99	México	99	97
2	4	30	1	30	30	193	1	97	2	69	1	2	2	1	2	2	2	2	2	2	2	1	2	99	1	99	México	99	97
2	4	14	2	16	14	67	1	97	2	54	1	97	2	2	2	2	2	2	2	2	2	2	2	99	1	99	México	99	97
2	4	5	2	5	5	2	1	97	2	57	1	97	2	2	2	2	2	2	2	2	2	2	2	99	1	99	México	99	97
2	4	15	2	9	15	104	1	97	2	34	1	97	2	2	2	2	2	2	2	2	2	2	2	99	1	99	México	99	97
2	4	11	1	11	11	20	2	2	2	91	1	2	2	2	2	2	2	1	2	2	1	2	2	99	1	99	México	99	2
2	4	28	2	21	28	32	1	97	2	41	1	97	2	2	2	2	2	2	2	2	2	2	2	99	1	99	México	99	97
2	4	30	2	30	30	87	1	97	2	28	1	97	2	2	2	2	2	2	2	2	2	2	2	1	1	99	México	99	97
[truncated: 998,000+ more rows]
