# Supplementary material for: Current forecast of COVID-19 in Mexico: A Bayesian and machine learning approaches
Source: PLoS One. 2022 Jan 21;17(1):e0259958. doi: 10.1371/journal.pone.0259958 (PMC8782335; doi:10.1371/journal.pone.0259958)
Supplement: S3 File — (XLSX) [file pone.0259958.s003.xlsx]

## Sheet: Catalog ORIGIN
KEY	DESCRIPTION
1	USMER
2	FUERA DE USMER
99	NO SPECIFIED

## Sheet: Catalog SECTOR
KEY	DESCRIPTION
1	CRUZ ROJA
2	DIF
3	ESTATAL
4	IMSS
5	IMSS-BIENESTAR
6	ISSSTE
7	MUNICIPAL
8	PEMEX
9	PRIVADA
10	SEDENA
11	SEMAR
12	SSA
13	UNIVERSITARIO
99	NO SPECIFIED

## Sheet: Catalog SEX
KEY	DESCRIPTION
1	FEMALE
2	MALE
99	NO SPECIFIED

## Sheet: Catalog PATIENT_TYPE
KEY	DESCRIPTION
1	OUTPATIENT
2	HOSPITALIZED
99	NO SPECIFIED

## Sheet: Catalog YES_NO
KEY	DESCRIPTION
1	YES
2	NO
97	NO APPLY
98	IGNORED
99	NO SPECIFIED

## Sheet: Catalog NACIONALITY
KEY	DESCRIPTION
1	MEXICAN
2	FOREIGN
99	NO SPECIFIED

## Sheet: Catalog RESULT
KEY	DESCRIPTION
1	Positive SARS-CoV-2
2	No positive SARS-CoV-2
3	Pending result

## Sheet: Catalog of ENTITIES
ENTITY_KEY	FEDERATIVE_ENTITY	ABBREVIATION
01	AGUASCALIENTES	AS
02	BAJA CALIFORNIA	BC
03	BAJA CALIFORNIA SUR	BS
04	CAMPECHE	CC
05	COAHUILA DE ZARAGOZA	CL
06	COLIMA	CM
07	CHIAPAS	CS
08	CHIHUAHUA	CH
09	CIUDAD DE MÉXICO	DF
10	DURANGO	DG
11	GUANAJUATO	GT
12	GUERRERO	GR
13	HIDALGO	HG
14	JALISCO	JC
15	MÉXICO	MC
16	MICHOACÁN DE OCAMPO	MN
17	MORELOS	MS
18	NAYARIT	NT
19	NUEVO LEÓN	NL
20	OAXACA	OC
21	PUEBLA	PL
22	QUERÉTARO	QT
23	QUINTANA ROO	QR
24	SAN LUIS POTOSÍ	SP
25	SINALOA	SL
26	SONORA	SR
27	TABASCO	TC
28	TAMAULIPAS	TS
29	TLAXCALA	TL
30	VERACRUZ DE IGNACIO DE LA LLAVE	VZ
31	YUCATÁN	YN
32	ZACATECAS	ZS
36	ESTADOS UNIDOS MEXICANOS	EUM
97	NO APLICA	NA
98	SE IGNORA	SI
99	NO ESPECIFICADO	NE

## Sheet: Catalog MUNICIPALITIES
MUNICIPALITY_KEY	MUNICIPALITY	ENTITY_KEY
001	AGUASCALIENTES	01
002	ASIENTOS	01
003	CALVILLO	01
004	COSÍO	01
005	JESÚS MARÍA	01
006	PABELLÓN DE ARTEAGA	01
007	RINCÓN DE ROMOS	01
008	SAN JOSÉ DE GRACIA	01
009	TEPEZALÁ	01
010	EL LLANO	01
011	SAN FRANCISCO DE LOS ROMO	01
999	NO ESPECIFICADO	01
001	ENSENADA	02
002	MEXICALI	02
003	TECATE	02
004	TIJUANA	02
005	PLAYAS DE ROSARITO	02
999	NO ESPECIFICADO	02
001	COMONDÚ	03
002	MULEGÉ	03
003	LA PAZ	03
008	LOS CABOS	03
009	LORETO	03
999	NO ESPECIFICADO	03
001	CALKINÍ	04
002	CAMPECHE	04
003	CARMEN	04
004	CHAMPOTÓN	04
005	HECELCHAKÁN	04
006	HOPELCHÉN	04
007	PALIZADA	04
008	TENABO	04
009	ESCÁRCEGA	04
010	CALAKMUL	04
011	CANDELARIA	04
999	NO ESPECIFICADO	04
001	ABASOLO	05
002	ACUÑA	05
003	ALLENDE	05
004	ARTEAGA	05
005	CANDELA	05
006	CASTAÑOS	05
007	CUATRO CIÉNEGAS	05
008	ESCOBEDO	05
009	FRANCISCO I. MADERO	05
010	FRONTERA	05
011	GENERAL CEPEDA	05
012	GUERRERO	05
013	HIDALGO	05
014	JIMÉNEZ	05
015	JUÁREZ	05
016	LAMADRID	05
017	MATAMOROS	05
018	MONCLOVA	05
019	MORELOS	05
020	MÚZQUIZ	05
021	NADADORES	05
022	NAVA	05
023	OCAMPO	05
024	PARRAS	05
025	PIEDRAS NEGRAS	05
026	PROGRESO	05
027	RAMOS ARIZPE	05
028	SABINAS	05
029	SACRAMENTO	05
030	SALTILLO	05
031	SAN BUENAVENTURA	05
032	SAN JUAN DE SABINAS	05
033	SAN PEDRO	05
034	SIERRA MOJADA	05
035	TORREÓN	05
036	VIESCA	05
037	VILLA UNIÓN	05
038	ZARAGOZA	05
999	NO ESPECIFICADO	05
001	ARMERÍA	06
002	COLIMA	06
003	COMALA	06
004	COQUIMATLÁN	06
005	CUAUHTÉMOC	06
006	IXTLAHUACÁN	06
007	MANZANILLO	06
008	MINATITLÁN	06
009	TECOMÁN	06
010	VILLA DE ÁLVAREZ	06
999	NO ESPECIFICADO	06
001	ACACOYAGUA	07
002	ACALA	07
003	ACAPETAHUA	07
004	ALTAMIRANO	07
005	AMATÁN	07
006	AMATENANGO DE LA FRONTERA	07
007	AMATENANGO DEL VALLE	07
008	ANGEL ALBINO CORZO	07
009	ARRIAGA	07
010	BEJUCAL DE OCAMPO	07
011	BELLA VISTA	07
012	BERRIOZÁBAL	07
013	BOCHIL	07
014	EL BOSQUE	07
015	CACAHOATÁN	07
016	CATAZAJÁ	07
017	CINTALAPA	07
018	COAPILLA	07
019	COMITÁN DE DOMÍNGUEZ	07
020	LA CONCORDIA	07
021	COPAINALÁ	07
022	CHALCHIHUITÁN	07
023	CHAMULA	07
024	CHANAL	07
025	CHAPULTENANGO	07
026	CHENALHÓ	07
027	CHIAPA DE CORZO	07
028	CHIAPILLA	07
029	CHICOASÉN	07
030	CHICOMUSELO	07
031	CHILÓN	07
032	ESCUINTLA	07
033	FRANCISCO LEÓN	07
034	FRONTERA COMALAPA	07
035	FRONTERA HIDALGO	07
036	LA GRANDEZA	07
037	HUEHUETÁN	07
038	HUIXTÁN	07
039	HUITIUPÁN	07
040	HUIXTLA	07
041	LA INDEPENDENCIA	07
042	IXHUATÁN	07
043	IXTACOMITÁN	07
044	IXTAPA	07
045	IXTAPANGAJOYA	07
046	JIQUIPILAS	07
047	JITOTOL	07
048	JUÁREZ	07
049	LARRÁINZAR	07
050	LA LIBERTAD	07
051	MAPASTEPEC	07
052	LAS MARGARITAS	07
053	MAZAPA DE MADERO	07
054	MAZATÁN	07
055	METAPA	07
056	MITONTIC	07
057	MOTOZINTLA	07
058	NICOLÁS RUÍZ	07
059	OCOSINGO	07
060	OCOTEPEC	07
061	OCOZOCOAUTLA DE ESPINOSA	07
062	OSTUACÁN	07
063	OSUMACINTA	07
064	OXCHUC	07
065	PALENQUE	07
066	PANTELHÓ	07
067	PANTEPEC	07
068	PICHUCALCO	07
069	PIJIJIAPAN	07
070	EL PORVENIR	07
071	VILLA COMALTITLÁN	07
072	PUEBLO NUEVO SOLISTAHUACÁN	07
073	RAYÓN	07
074	REFORMA	07
075	LAS ROSAS	07
076	SABANILLA	07
077	SALTO DE AGUA	07
078	SAN CRISTÓBAL DE LAS CASAS	07
079	SAN FERNANDO	07
080	SILTEPEC	07
081	SIMOJOVEL	07
082	SITALÁ	07
083	SOCOLTENANGO	07
084	SOLOSUCHIAPA	07
085	SOYALÓ	07
086	SUCHIAPA	07
087	SUCHIATE	07
088	SUNUAPA	07
089	TAPACHULA	07
090	TAPALAPA	07
091	TAPILULA	07
092	TECPATÁN	07
093	TENEJAPA	07
094	TEOPISCA	07
096	TILA	07
097	TONALÁ	07
098	TOTOLAPA	07
099	LA TRINITARIA	07
100	TUMBALÁ	07
101	TUXTLA GUTIÉRREZ	07
102	TUXTLA CHICO	07
103	TUZANTÁN	07
104	TZIMOL	07
105	UNIÓN JUÁREZ	07
106	VENUSTIANO CARRANZA	07
107	VILLA CORZO	07
108	VILLAFLORES	07
109	YAJALÓN	07
110	SAN LUCAS	07
111	ZINACANTÁN	07
112	SAN JUAN CANCUC	07
113	ALDAMA	07
114	BENEMÉRITO DE LAS AMÉRICAS	07
115	MARAVILLA TENEJAPA	07
116	MARQUÉS DE COMILLAS	07
117	MONTECRISTO DE GUERRERO	07
118	SAN ANDRÉS DURAZNAL	07
119	SANTIAGO EL PINAR	07
120	CAPITÁN LUIS ÁNGEL VIDAL	07
121	RINCÓN CHAMULA SAN PEDRO	07
122	EL PARRAL	07
123	EMILIANO ZAPATA	07
124	MEZCALAPA	07
999	NO ESPECIFICADO	07
001	AHUMADA	08
002	ALDAMA	08
003	ALLENDE	08
004	AQUILES SERDÁN	08
005	ASCENSIÓN	08
006	BACHÍNIVA	08
007	BALLEZA	08
008	BATOPILAS DE MANUEL GÓMEZ MORÍN	08
009	BOCOYNA	08
010	BUENAVENTURA	08
011	CAMARGO	08
012	CARICHÍ	08
013	CASAS GRANDES	08
014	CORONADO	08
015	COYAME DEL SOTOL	08
016	LA CRUZ	08
017	CUAUHTÉMOC	08
018	CUSIHUIRIACHI	08
019	CHIHUAHUA	08
020	CHÍNIPAS	08
021	DELICIAS	08
022	DR. BELISARIO DOMÍNGUEZ	08
023	GALEANA	08
024	SANTA ISABEL	08
025	GÓMEZ FARÍAS	08
026	GRAN MORELOS	08
027	GUACHOCHI	08
028	GUADALUPE	08
029	GUADALUPE Y CALVO	08
030	GUAZAPARES	08
031	GUERRERO	08
032	HIDALGO DEL PARRAL	08
033	HUEJOTITÁN	08
034	IGNACIO ZARAGOZA	08
035	JANOS	08
036	JIMÉNEZ	08
037	JUÁREZ	08
038	JULIMES	08
039	LÓPEZ	08
040	MADERA	08
041	MAGUARICHI	08
042	MANUEL BENAVIDES	08
043	MATACHÍ	08
044	MATAMOROS	08
045	MEOQUI	08
046	MORELOS	08
047	MORIS	08
048	NAMIQUIPA	08
049	NONOAVA	08
050	NUEVO CASAS GRANDES	08
051	OCAMPO	08
052	OJINAGA	08
053	PRAXEDIS G. GUERRERO	08
054	RIVA PALACIO	08
055	ROSALES	08
056	ROSARIO	08
057	SAN FRANCISCO DE BORJA	08
058	SAN FRANCISCO DE CONCHOS	08
059	SAN FRANCISCO DEL ORO	08
060	SANTA BÁRBARA	08
061	SATEVÓ	08
062	SAUCILLO	08
063	TEMÓSACHIC	08
064	EL TULE	08
065	URIQUE	08
066	URUACHI	08
067	VALLE DE ZARAGOZA	08
999	NO ESPECIFICADO	08
002	AZCAPOTZALCO	09
003	COYOACÁN	09
004	CUAJIMALPA DE MORELOS	09
005	GUSTAVO A. MADERO	09
006	IZTACALCO	09
007	IZTAPALAPA	09
008	LA MAGDALENA CONTRERAS	09
009	MILPA ALTA	09
010	ÁLVARO OBREGÓN	09
011	TLÁHUAC	09
012	TLALPAN	09
013	XOCHIMILCO	09
014	BENITO JUÁREZ	09
015	CUAUHTÉMOC	09
016	MIGUEL HIDALGO	09
017	VENUSTIANO CARRANZA	09
999	NO ESPECIFICADO	09
001	CANATLÁN	10
002	CANELAS	10
003	CONETO DE COMONFORT	10
004	CUENCAMÉ	10
005	DURANGO	10
006	GENERAL SIMÓN BOLÍVAR	10
007	GÓMEZ PALACIO	10
008	GUADALUPE VICTORIA	10
009	GUANACEVÍ	10
010	HIDALGO	10
011	INDÉ	10
012	LERDO	10
013	MAPIMÍ	10
014	MEZQUITAL	10
015	NAZAS	10
016	NOMBRE DE DIOS	10
017	OCAMPO	10
018	EL ORO	10
019	OTÁEZ	10
020	PÁNUCO DE CORONADO	10
021	PEÑÓN BLANCO	10
022	POANAS	10
023	PUEBLO NUEVO	10
024	RODEO	10
025	SAN BERNARDO	10
026	SAN DIMAS	10
027	SAN JUAN DE GUADALUPE	10
028	SAN JUAN DEL RÍO	10
029	SAN LUIS DEL CORDERO	10
030	SAN PEDRO DEL GALLO	10
031	SANTA CLARA	10
032	SANTIAGO PAPASQUIARO	10
033	SÚCHIL	10
034	TAMAZULA	10
035	TEPEHUANES	10
036	TLAHUALILO	10
037	TOPIA	10
038	VICENTE GUERRERO	10
039	NUEVO IDEAL	10
999	NO ESPECIFICADO	10
001	ABASOLO	11
002	ACÁMBARO	11
003	SAN MIGUEL DE ALLENDE	11
004	APASEO EL ALTO	11
005	APASEO EL GRANDE	11
006	ATARJEA	11
007	CELAYA	11
008	MANUEL DOBLADO	11
009	COMONFORT	11
010	CORONEO	11
011	CORTAZAR	11
012	CUERÁMARO	11
013	DOCTOR MORA	11
014	DOLORES HIDALGO CUNA DE LA INDEPENDENCIA NACIONAL	11
015	GUANAJUATO	11
016	HUANÍMARO	11
017	IRAPUATO	11
018	JARAL DEL PROGRESO	11
019	JERÉCUARO	11
020	LEÓN	11
021	MOROLEÓN	11
022	OCAMPO	11
023	PÉNJAMO	11
024	PUEBLO NUEVO	11
025	PURÍSIMA DEL RINCÓN	11
026	ROMITA	11
027	SALAMANCA	11
028	SALVATIERRA	11
029	SAN DIEGO DE LA UNIÓN	11
030	SAN FELIPE	11
031	SAN FRANCISCO DEL RINCÓN	11
032	SAN JOSÉ ITURBIDE	11
033	SAN LUIS DE LA PAZ	11
034	SANTA CATARINA	11
035	SANTA CRUZ DE JUVENTINO ROSAS	11
036	SANTIAGO MARAVATÍO	11
037	SILAO DE LA VICTORIA	11
038	TARANDACUAO	11
039	TARIMORO	11
040	TIERRA BLANCA	11
041	URIANGATO	11
042	VALLE DE SANTIAGO	11
043	VICTORIA	11
044	VILLAGRÁN	11
045	XICHÚ	11
046	YURIRIA	11
999	NO ESPECIFICADO	11
001	ACAPULCO DE JUÁREZ	12
002	AHUACUOTZINGO	12
003	AJUCHITLÁN DEL PROGRESO	12
004	ALCOZAUCA DE GUERRERO	12
005	ALPOYECA	12
006	APAXTLA	12
007	ARCELIA	12
008	ATENANGO DEL RÍO	12
009	ATLAMAJALCINGO DEL MONTE	12
010	ATLIXTAC	12
011	ATOYAC DE ÁLVAREZ	12
012	AYUTLA DE LOS LIBRES	12
013	AZOYÚ	12
014	BENITO JUÁREZ	12
015	BUENAVISTA DE CUÉLLAR	12
016	COAHUAYUTLA DE JOSÉ MARÍA IZAZAGA	12
017	COCULA	12
018	COPALA	12
019	COPALILLO	12
020	COPANATOYAC	12
021	COYUCA DE BENÍTEZ	12
022	COYUCA DE CATALÁN	12
023	CUAJINICUILAPA	12
024	CUALÁC	12
025	CUAUTEPEC	12
026	CUETZALA DEL PROGRESO	12
027	CUTZAMALA DE PINZÓN	12
028	CHILAPA DE ÁLVAREZ	12
029	CHILPANCINGO DE LOS BRAVO	12
030	FLORENCIO VILLARREAL	12
031	GENERAL CANUTO A. NERI	12
032	GENERAL HELIODORO CASTILLO	12
033	HUAMUXTITLÁN	12
034	HUITZUCO DE LOS FIGUEROA	12
035	IGUALA DE LA INDEPENDENCIA	12
036	IGUALAPA	12
037	IXCATEOPAN DE CUAUHTÉMOC	12
038	ZIHUATANEJO DE AZUETA	12
039	JUAN R. ESCUDERO	12
040	LEONARDO BRAVO	12
041	MALINALTEPEC	12
042	MÁRTIR DE CUILAPAN	12
043	METLATÓNOC	12
044	MOCHITLÁN	12
045	OLINALÁ	12
046	OMETEPEC	12
047	PEDRO ASCENCIO ALQUISIRAS	12
048	PETATLÁN	12
049	PILCAYA	12
050	PUNGARABATO	12
051	QUECHULTENANGO	12
052	SAN LUIS ACATLÁN	12
053	SAN MARCOS	12
054	SAN MIGUEL TOTOLAPAN	12
055	TAXCO DE ALARCÓN	12
056	TECOANAPA	12
057	TÉCPAN DE GALEANA	12
058	TELOLOAPAN	12
059	TEPECOACUILCO DE TRUJANO	12
060	TETIPAC	12
061	TIXTLA DE GUERRERO	12
062	TLACOACHISTLAHUACA	12
063	TLACOAPA	12
064	TLALCHAPA	12
065	TLALIXTAQUILLA DE MALDONADO	12
066	TLAPA DE COMONFORT	12
067	TLAPEHUALA	12
068	LA UNIÓN DE ISIDORO MONTES DE OCA	12
069	XALPATLÁHUAC	12
070	XOCHIHUEHUETLÁN	12
071	XOCHISTLAHUACA	12
072	ZAPOTITLÁN TABLAS	12
073	ZIRÁNDARO	12
074	ZITLALA	12
075	EDUARDO NERI	12
076	ACATEPEC	12
077	MARQUELIA	12
078	COCHOAPA EL GRANDE	12
079	JOSÉ JOAQUÍN DE HERRERA	12
080	JUCHITÁN	12
081	ILIATENCO	12
999	NO ESPECIFICADO	12
001	ACATLÁN	13
002	ACAXOCHITLÁN	13
003	ACTOPAN	13
004	AGUA BLANCA DE ITURBIDE	13
005	AJACUBA	13
006	ALFAJAYUCAN	13
007	ALMOLOYA	13
008	APAN	13
009	EL ARENAL	13
010	ATITALAQUIA	13
011	ATLAPEXCO	13
012	ATOTONILCO EL GRANDE	13
013	ATOTONILCO DE TULA	13
014	CALNALI	13
015	CARDONAL	13
016	CUAUTEPEC DE HINOJOSA	13
017	CHAPANTONGO	13
018	CHAPULHUACÁN	13
019	CHILCUAUTLA	13
020	ELOXOCHITLÁN	13
021	EMILIANO ZAPATA	13
022	EPAZOYUCAN	13
023	FRANCISCO I. MADERO	13
024	HUASCA DE OCAMPO	13
025	HUAUTLA	13
026	HUAZALINGO	13
027	HUEHUETLA	13
028	HUEJUTLA DE REYES	13
029	HUICHAPAN	13
030	IXMIQUILPAN	13
031	JACALA DE LEDEZMA	13
032	JALTOCÁN	13
033	JUÁREZ HIDALGO	13
034	LOLOTLA	13
035	METEPEC	13
036	SAN AGUSTÍN METZQUITITLÁN	13
037	METZTITLÁN	13
038	MINERAL DEL CHICO	13
039	MINERAL DEL MONTE	13
040	LA MISIÓN	13
041	MIXQUIAHUALA DE JUÁREZ	13
042	MOLANGO DE ESCAMILLA	13
043	NICOLÁS FLORES	13
044	NOPALA DE VILLAGRÁN	13
045	OMITLÁN DE JUÁREZ	13
046	SAN FELIPE ORIZATLÁN	13
047	PACULA	13
048	PACHUCA DE SOTO	13
049	PISAFLORES	13
050	PROGRESO DE OBREGÓN	13
051	MINERAL DE LA REFORMA	13
052	SAN AGUSTÍN TLAXIACA	13
053	SAN BARTOLO TUTOTEPEC	13
054	SAN SALVADOR	13
055	SANTIAGO DE ANAYA	13
056	SANTIAGO TULANTEPEC DE LUGO GUERRERO	13
057	SINGUILUCAN	13
058	TASQUILLO	13
059	TECOZAUTLA	13
060	TENANGO DE DORIA	13
061	TEPEAPULCO	13
062	TEPEHUACÁN DE GUERRERO	13
063	TEPEJI DEL RÍO DE OCAMPO	13
064	TEPETITLÁN	13
065	TETEPANGO	13
066	VILLA DE TEZONTEPEC	13
067	TEZONTEPEC DE ALDAMA	13
068	TIANGUISTENGO	13
069	TIZAYUCA	13
070	TLAHUELILPAN	13
071	TLAHUILTEPA	13
072	TLANALAPA	13
073	TLANCHINOL	13
074	TLAXCOAPAN	13
075	TOLCAYUCA	13
076	TULA DE ALLENDE	13
077	TULANCINGO DE BRAVO	13
078	XOCHIATIPAN	13
079	XOCHICOATLÁN	13
080	YAHUALICA	13
081	ZACUALTIPÁN DE ÁNGELES	13
082	ZAPOTLÁN DE JUÁREZ	13
083	ZEMPOALA	13
084	ZIMAPÁN	13
999	NO ESPECIFICADO	13
001	ACATIC	14
002	ACATLÁN DE JUÁREZ	14
003	AHUALULCO DE MERCADO	14
004	AMACUECA	14
005	AMATITÁN	14
006	AMECA	14
007	SAN JUANITO DE ESCOBEDO	14
008	ARANDAS	14
009	EL ARENAL	14
010	ATEMAJAC DE BRIZUELA	14
011	ATENGO	14
012	ATENGUILLO	14
013	ATOTONILCO EL ALTO	14
014	ATOYAC	14
015	AUTLÁN DE NAVARRO	14
016	AYOTLÁN	14
017	AYUTLA	14
018	LA BARCA	14
019	BOLAÑOS	14
020	CABO CORRIENTES	14
021	CASIMIRO CASTILLO	14
022	CIHUATLÁN	14
023	ZAPOTLÁN EL GRANDE	14
024	COCULA	14
025	COLOTLÁN	14
026	CONCEPCIÓN DE BUENOS AIRES	14
027	CUAUTITLÁN DE GARCÍA BARRAGÁN	14
028	CUAUTLA	14
029	CUQUÍO	14
030	CHAPALA	14
031	CHIMALTITÁN	14
032	CHIQUILISTLÁN	14
033	DEGOLLADO	14
034	EJUTLA	14
035	ENCARNACIÓN DE DÍAZ	14
036	ETZATLÁN	14
037	EL GRULLO	14
038	GUACHINANGO	14
039	GUADALAJARA	14
040	HOSTOTIPAQUILLO	14
041	HUEJÚCAR	14
042	HUEJUQUILLA EL ALTO	14
043	LA HUERTA	14
044	IXTLAHUACÁN DE LOS MEMBRILLOS	14
045	IXTLAHUACÁN DEL RÍO	14
046	JALOSTOTITLÁN	14
047	JAMAY	14
048	JESÚS MARÍA	14
049	JILOTLÁN DE LOS DOLORES	14
050	JOCOTEPEC	14
051	JUANACATLÁN	14
052	JUCHITLÁN	14
053	LAGOS DE MORENO	14
054	EL LIMÓN	14
055	MAGDALENA	14
056	SANTA MARÍA DEL ORO	14
057	LA MANZANILLA DE LA PAZ	14
058	MASCOTA	14
059	MAZAMITLA	14
060	MEXTICACÁN	14
061	MEZQUITIC	14
062	MIXTLÁN	14
063	OCOTLÁN	14
064	OJUELOS DE JALISCO	14
065	PIHUAMO	14
066	PONCITLÁN	14
067	PUERTO VALLARTA	14
068	VILLA PURIFICACIÓN	14
069	QUITUPAN	14
070	EL SALTO	14
071	SAN CRISTÓBAL DE LA BARRANCA	14
072	SAN DIEGO DE ALEJANDRÍA	14
073	SAN JUAN DE LOS LAGOS	14
074	SAN JULIÁN	14
075	SAN MARCOS	14
076	SAN MARTÍN DE BOLAÑOS	14
077	SAN MARTÍN HIDALGO	14
078	SAN MIGUEL EL ALTO	14
079	GÓMEZ FARÍAS	14
080	SAN SEBASTIÁN DEL OESTE	14
081	SANTA MARÍA DE LOS ÁNGELES	14
082	SAYULA	14
083	TALA	14
084	TALPA DE ALLENDE	14
085	TAMAZULA DE GORDIANO	14
086	TAPALPA	14
087	TECALITLÁN	14
088	TECOLOTLÁN	14
089	TECHALUTA DE MONTENEGRO	14
090	TENAMAXTLÁN	14
091	TEOCALTICHE	14
092	TEOCUITATLÁN DE CORONA	14
093	TEPATITLÁN DE MORELOS	14
094	TEQUILA	14
095	TEUCHITLÁN	14
096	TIZAPÁN EL ALTO	14
097	TLAJOMULCO DE ZÚÑIGA	14
098	SAN PEDRO TLAQUEPAQUE	14
099	TOLIMÁN	14
100	TOMATLÁN	14
101	TONALÁ	14
102	TONAYA	14
103	TONILA	14
104	TOTATICHE	14
105	TOTOTLÁN	14
106	TUXCACUESCO	14
107	TUXCUECA	14
108	TUXPAN	14
109	UNIÓN DE SAN ANTONIO	14
110	UNIÓN DE TULA	14
111	VALLE DE GUADALUPE	14
112	VALLE DE JUÁREZ	14
113	SAN GABRIEL	14
114	VILLA CORONA	14
115	VILLA GUERRERO	14
116	VILLA HIDALGO	14
117	CAÑADAS DE OBREGÓN	14
118	YAHUALICA DE GONZÁLEZ GALLO	14
119	ZACOALCO DE TORRES	14
120	ZAPOPAN	14
121	ZAPOTILTIC	14
122	ZAPOTITLÁN DE VADILLO	14
123	ZAPOTLÁN DEL REY	14
124	ZAPOTLANEJO	14
125	SAN IGNACIO CERRO GORDO	14
999	NO ESPECIFICADO	14
001	ACAMBAY DE RUÍZ CASTAÑEDA	15
002	ACOLMAN	15
003	ACULCO	15
004	ALMOLOYA DE ALQUISIRAS	15
005	ALMOLOYA DE JUÁREZ	15
006	ALMOLOYA DEL RÍO	15
007	AMANALCO	15
008	AMATEPEC	15
009	AMECAMECA	15
010	APAXCO	15
011	ATENCO	15
012	ATIZAPÁN	15
013	ATIZAPÁN DE ZARAGOZA	15
014	ATLACOMULCO	15
015	ATLAUTLA	15
016	AXAPUSCO	15
017	AYAPANGO	15
018	CALIMAYA	15
019	CAPULHUAC	15
020	COACALCO DE BERRIOZÁBAL	15
021	COATEPEC HARINAS	15
022	COCOTITLÁN	15
023	COYOTEPEC	15
024	CUAUTITLÁN	15
025	CHALCO	15
026	CHAPA DE MOTA	15
027	CHAPULTEPEC	15
028	CHIAUTLA	15
029	CHICOLOAPAN	15
030	CHICONCUAC	15
031	CHIMALHUACÁN	15
032	DONATO GUERRA	15
033	ECATEPEC DE MORELOS	15
034	ECATZINGO	15
035	HUEHUETOCA	15
036	HUEYPOXTLA	15
037	HUIXQUILUCAN	15
038	ISIDRO FABELA	15
039	IXTAPALUCA	15
040	IXTAPAN DE LA SAL	15
041	IXTAPAN DEL ORO	15
042	IXTLAHUACA	15
043	XALATLACO	15
044	JALTENCO	15
045	JILOTEPEC	15
046	JILOTZINGO	15
047	JIQUIPILCO	15
048	JOCOTITLÁN	15
049	JOQUICINGO	15
050	JUCHITEPEC	15
051	LERMA	15
052	MALINALCO	15
053	MELCHOR OCAMPO	15
054	METEPEC	15
055	MEXICALTZINGO	15
056	MORELOS	15
057	NAUCALPAN DE JUÁREZ	15
058	NEZAHUALCÓYOTL	15
059	NEXTLALPAN	15
060	NICOLÁS ROMERO	15
061	NOPALTEPEC	15
062	OCOYOACAC	15
063	OCUILAN	15
064	EL ORO	15
065	OTUMBA	15
066	OTZOLOAPAN	15
067	OTZOLOTEPEC	15
068	OZUMBA	15
069	PAPALOTLA	15
070	LA PAZ	15
071	POLOTITLÁN	15
072	RAYÓN	15
073	SAN ANTONIO LA ISLA	15
074	SAN FELIPE DEL PROGRESO	15
075	SAN MARTÍN DE LAS PIRÁMIDES	15
076	SAN MATEO ATENCO	15
077	SAN SIMÓN DE GUERRERO	15
078	SANTO TOMÁS	15
079	SOYANIQUILPAN DE JUÁREZ	15
080	SULTEPEC	15
081	TECÁMAC	15
082	TEJUPILCO	15
083	TEMAMATLA	15
084	TEMASCALAPA	15
085	TEMASCALCINGO	15
086	TEMASCALTEPEC	15
087	TEMOAYA	15
088	TENANCINGO	15
089	TENANGO DEL AIRE	15
090	TENANGO DEL VALLE	15
091	TEOLOYUCAN	15
092	TEOTIHUACÁN	15
093	TEPETLAOXTOC	15
094	TEPETLIXPA	15
095	TEPOTZOTLÁN	15
096	TEQUIXQUIAC	15
097	TEXCALTITLÁN	15
098	TEXCALYACAC	15
099	TEXCOCO	15
100	TEZOYUCA	15
101	TIANGUISTENCO	15
102	TIMILPAN	15
103	TLALMANALCO	15
104	TLALNEPANTLA DE BAZ	15
105	TLATLAYA	15
106	TOLUCA	15
107	TONATICO	15
108	TULTEPEC	15
109	TULTITLÁN	15
110	VALLE DE BRAVO	15
111	VILLA DE ALLENDE	15
112	VILLA DEL CARBÓN	15
113	VILLA GUERRERO	15
114	VILLA VICTORIA	15
115	XONACATLÁN	15
116	ZACAZONAPAN	15
117	ZACUALPAN	15
118	ZINACANTEPEC	15
119	ZUMPAHUACÁN	15
120	ZUMPANGO	15
121	CUAUTITLÁN IZCALLI	15
122	VALLE DE CHALCO SOLIDARIDAD	15
123	LUVIANOS	15
124	SAN JOSÉ DEL RINCÓN	15
125	TONANITLA	15
999	NO ESPECIFICADO	15
001	ACUITZIO	16
002	AGUILILLA	16
003	ÁLVARO OBREGÓN	16
004	ANGAMACUTIRO	16
005	ANGANGUEO	16
006	APATZINGÁN	16
007	APORO	16
008	AQUILA	16
009	ARIO	16
010	ARTEAGA	16
011	BRISEÑAS	16
012	BUENAVISTA	16
013	CARÁCUARO	16
014	COAHUAYANA	16
015	COALCOMÁN DE VÁZQUEZ PALLARES	16
016	COENEO	16
017	CONTEPEC	16
018	COPÁNDARO	16
019	COTIJA	16
020	CUITZEO	16
021	CHARAPAN	16
022	CHARO	16
023	CHAVINDA	16
024	CHERÁN	16
025	CHILCHOTA	16
026	CHINICUILA	16
027	CHUCÁNDIRO	16
028	CHURINTZIO	16
029	CHURUMUCO	16
030	ECUANDUREO	16
031	EPITACIO HUERTA	16
032	ERONGARÍCUARO	16
033	GABRIEL ZAMORA	16
034	HIDALGO	16
035	LA HUACANA	16
036	HUANDACAREO	16
037	HUANIQUEO	16
038	HUETAMO	16
039	HUIRAMBA	16
040	INDAPARAPEO	16
041	IRIMBO	16
042	IXTLÁN	16
043	JACONA	16
044	JIMÉNEZ	16
045	JIQUILPAN	16
046	JUÁREZ	16
047	JUNGAPEO	16
048	LAGUNILLAS	16
049	MADERO	16
050	MARAVATÍO	16
051	MARCOS CASTELLANOS	16
052	LÁZARO CÁRDENAS	16
053	MORELIA	16
054	MORELOS	16
055	MÚGICA	16
056	NAHUATZEN	16
057	NOCUPÉTARO	16
058	NUEVO PARANGARICUTIRO	16
059	NUEVO URECHO	16
060	NUMARÁN	16
061	OCAMPO	16
062	PAJACUARÁN	16
063	PANINDÍCUARO	16
064	PARÁCUARO	16
065	PARACHO	16
066	PÁTZCUARO	16
067	PENJAMILLO	16
068	PERIBÁN	16
069	LA PIEDAD	16
070	PURÉPERO	16
071	PURUÁNDIRO	16
072	QUERÉNDARO	16
073	QUIROGA	16
074	COJUMATLÁN DE RÉGULES	16
075	LOS REYES	16
076	SAHUAYO	16
077	SAN LUCAS	16
078	SANTA ANA MAYA	16
079	SALVADOR ESCALANTE	16
080	SENGUIO	16
081	SUSUPUATO	16
082	TACÁMBARO	16
083	TANCÍTARO	16
084	TANGAMANDAPIO	16
085	TANGANCÍCUARO	16
086	TANHUATO	16
087	TARETAN	16
088	TARÍMBARO	16
089	TEPALCATEPEC	16
090	TINGAMBATO	16
091	TINGÜINDÍN	16
092	TIQUICHEO DE NICOLÁS ROMERO	16
093	TLALPUJAHUA	16
094	TLAZAZALCA	16
095	TOCUMBO	16
096	TUMBISCATÍO	16
097	TURICATO	16
098	TUXPAN	16
099	TUZANTLA	16
100	TZINTZUNTZAN	16
101	TZITZIO	16
102	URUAPAN	16
103	VENUSTIANO CARRANZA	16
104	VILLAMAR	16
105	VISTA HERMOSA	16
106	YURÉCUARO	16
107	ZACAPU	16
108	ZAMORA	16
109	ZINÁPARO	16
110	ZINAPÉCUARO	16
111	ZIRACUARETIRO	16
112	ZITÁCUARO	16
113	JOSÉ SIXTO VERDUZCO	16
999	NO ESPECIFICADO	16
001	AMACUZAC	17
002	ATLATLAHUCAN	17
003	AXOCHIAPAN	17
004	AYALA	17
005	COATLÁN DEL RÍO	17
006	CUAUTLA	17
007	CUERNAVACA	17
008	EMILIANO ZAPATA	17
009	HUITZILAC	17
010	JANTETELCO	17
011	JIUTEPEC	17
012	JOJUTLA	17
013	JONACATEPEC DE LEANDRO VALLE	17
014	MAZATEPEC	17
015	MIACATLÁN	17
016	OCUITUCO	17
017	PUENTE DE IXTLA	17
018	TEMIXCO	17
019	TEPALCINGO	17
020	TEPOZTLÁN	17
021	TETECALA	17
022	TETELA DEL VOLCÁN	17
023	TLALNEPANTLA	17
024	TLALTIZAPÁN DE ZAPATA	17
025	TLAQUILTENANGO	17
026	TLAYACAPAN	17
027	TOTOLAPAN	17
028	XOCHITEPEC	17
029	YAUTEPEC	17
030	YECAPIXTLA	17
031	ZACATEPEC	17
032	ZACUALPAN DE AMILPAS	17
033	TEMOAC	17
034	COATETELCO	17
035	XOXOCOTLA	17
999	NO ESPECIFICADO	17
001	ACAPONETA	18
002	AHUACATLÁN	18
003	AMATLÁN DE CAÑAS	18
004	COMPOSTELA	18
005	HUAJICORI	18
006	IXTLÁN DEL RÍO	18
007	JALA	18
008	XALISCO	18
009	DEL NAYAR	18
010	ROSAMORADA	18
011	RUÍZ	18
012	SAN BLAS	18
013	SAN PEDRO LAGUNILLAS	18
014	SANTA MARÍA DEL ORO	18
015	SANTIAGO IXCUINTLA	18
016	TECUALA	18
017	TEPIC	18
018	TUXPAN	18
019	LA YESCA	18
020	BAHÍA DE BANDERAS	18
999	NO ESPECIFICADO	18
001	ABASOLO	19
002	AGUALEGUAS	19
003	LOS ALDAMAS	19
004	ALLENDE	19
005	ANÁHUAC	19
006	APODACA	19
007	ARAMBERRI	19
008	BUSTAMANTE	19
009	CADEREYTA JIMÉNEZ	19
010	EL CARMEN	19
011	CERRALVO	19
012	CIÉNEGA DE FLORES	19
013	CHINA	19
014	DOCTOR ARROYO	19
015	DOCTOR COSS	19
016	DOCTOR GONZÁLEZ	19
017	GALEANA	19
018	GARCÍA	19
019	SAN PEDRO GARZA GARCÍA	19
020	GENERAL BRAVO	19
021	GENERAL ESCOBEDO	19
022	GENERAL TERÁN	19
023	GENERAL TREVIÑO	19
024	GENERAL ZARAGOZA	19
025	GENERAL ZUAZUA	19
026	GUADALUPE	19
027	LOS HERRERAS	19
028	HIGUERAS	19
029	HUALAHUISES	19
030	ITURBIDE	19
031	JUÁREZ	19
032	LAMPAZOS DE NARANJO	19
033	LINARES	19
034	MARÍN	19
035	MELCHOR OCAMPO	19
036	MIER Y NORIEGA	19
037	MINA	19
038	MONTEMORELOS	19
039	MONTERREY	19
040	PARÁS	19
041	PESQUERÍA	19
042	LOS RAMONES	19
043	RAYONES	19
044	SABINAS HIDALGO	19
045	SALINAS VICTORIA	19
046	SAN NICOLÁS DE LOS GARZA	19
047	HIDALGO	19
048	SANTA CATARINA	19
049	SANTIAGO	19
050	VALLECILLO	19
051	VILLALDAMA	19
999	NO ESPECIFICADO	19
001	ABEJONES	20
002	ACATLÁN DE PÉREZ FIGUEROA	20
003	ASUNCIÓN CACALOTEPEC	20
004	ASUNCIÓN CUYOTEPEJI	20
005	ASUNCIÓN IXTALTEPEC	20
006	ASUNCIÓN NOCHIXTLÁN	20
007	ASUNCIÓN OCOTLÁN	20
008	ASUNCIÓN TLACOLULITA	20
009	AYOTZINTEPEC	20
010	EL BARRIO DE LA SOLEDAD	20
011	CALIHUALÁ	20
012	CANDELARIA LOXICHA	20
013	CIÉNEGA DE ZIMATLÁN	20
014	CIUDAD IXTEPEC	20
015	COATECAS ALTAS	20
016	COICOYÁN DE LAS FLORES	20
017	LA COMPAÑÍA	20
018	CONCEPCIÓN BUENAVISTA	20
019	CONCEPCIÓN PÁPALO	20
020	CONSTANCIA DEL ROSARIO	20
021	COSOLAPA	20
022	COSOLTEPEC	20
023	CUILÁPAM DE GUERRERO	20
024	CUYAMECALCO VILLA DE ZARAGOZA	20
025	CHAHUITES	20
026	CHALCATONGO DE HIDALGO	20
027	CHIQUIHUITLÁN DE BENITO JUÁREZ	20
028	HEROICA CIUDAD DE EJUTLA DE CRESPO	20
029	ELOXOCHITLÁN DE FLORES MAGÓN	20
030	EL ESPINAL	20
031	TAMAZULÁPAM DEL ESPÍRITU SANTO	20
032	FRESNILLO DE TRUJANO	20
033	GUADALUPE ETLA	20
034	GUADALUPE DE RAMÍREZ	20
035	GUELATAO DE JUÁREZ	20
036	GUEVEA DE HUMBOLDT	20
037	MESONES HIDALGO	20
038	VILLA HIDALGO	20
039	HEROICA CIUDAD DE HUAJUAPAN DE LEÓN	20
040	HUAUTEPEC	20
041	HUAUTLA DE JIMÉNEZ	20
042	IXTLÁN DE JUÁREZ	20
043	JUCHITÁN DE ZARAGOZA	20
044	LOMA BONITA	20
045	MAGDALENA APASCO	20
046	MAGDALENA JALTEPEC	20
047	SANTA MAGDALENA JICOTLÁN	20
048	MAGDALENA MIXTEPEC	20
049	MAGDALENA OCOTLÁN	20
050	MAGDALENA PEÑASCO	20
051	MAGDALENA TEITIPAC	20
052	MAGDALENA TEQUISISTLÁN	20
053	MAGDALENA TLACOTEPEC	20
054	MAGDALENA ZAHUATLÁN	20
055	MARISCALA DE JUÁREZ	20
056	MÁRTIRES DE TACUBAYA	20
057	MATÍAS ROMERO AVENDAÑO	20
058	MAZATLÁN VILLA DE FLORES	20
059	MIAHUATLÁN DE PORFIRIO DÍAZ	20
060	MIXISTLÁN DE LA REFORMA	20
061	MONJAS	20
062	NATIVIDAD	20
063	NAZARENO ETLA	20
064	NEJAPA DE MADERO	20
065	IXPANTEPEC NIEVES	20
066	SANTIAGO NILTEPEC	20
067	OAXACA DE JUÁREZ	20
068	OCOTLÁN DE MORELOS	20
069	LA PE	20
070	PINOTEPA DE DON LUIS	20
071	PLUMA HIDALGO	20
072	SAN JOSÉ DEL PROGRESO	20
073	PUTLA VILLA DE GUERRERO	20
074	SANTA CATARINA QUIOQUITANI	20
075	REFORMA DE PINEDA	20
076	LA REFORMA	20
077	REYES ETLA	20
078	ROJAS DE CUAUHTÉMOC	20
079	SALINA CRUZ	20
080	SAN AGUSTÍN AMATENGO	20
081	SAN AGUSTÍN ATENANGO	20
082	SAN AGUSTÍN CHAYUCO	20
083	SAN AGUSTÍN DE LAS JUNTAS	20
084	SAN AGUSTÍN ETLA	20
085	SAN AGUSTÍN LOXICHA	20
086	SAN AGUSTÍN TLACOTEPEC	20
087	SAN AGUSTÍN YATARENI	20
088	SAN ANDRÉS CABECERA NUEVA	20
089	SAN ANDRÉS DINICUITI	20
090	SAN ANDRÉS HUAXPALTEPEC	20
091	SAN ANDRÉS HUAYÁPAM	20
092	SAN ANDRÉS IXTLAHUACA	20
093	SAN ANDRÉS LAGUNAS	20
094	SAN ANDRÉS NUXIÑO	20
095	SAN ANDRÉS PAXTLÁN	20
096	SAN ANDRÉS SINAXTLA	20
097	SAN ANDRÉS SOLAGA	20
098	SAN ANDRÉS TEOTILÁLPAM	20
099	SAN ANDRÉS TEPETLAPA	20
100	SAN ANDRÉS YAÁ	20
101	SAN ANDRÉS ZABACHE	20
102	SAN ANDRÉS ZAUTLA	20
103	SAN ANTONINO CASTILLO VELASCO	20
104	SAN ANTONINO EL ALTO	20
105	SAN ANTONINO MONTE VERDE	20
106	SAN ANTONIO ACUTLA	20
107	SAN ANTONIO DE LA CAL	20
108	SAN ANTONIO HUITEPEC	20
109	SAN ANTONIO NANAHUATÍPAM	20
110	SAN ANTONIO SINICAHUA	20
111	SAN ANTONIO TEPETLAPA	20
112	SAN BALTAZAR CHICHICÁPAM	20
113	SAN BALTAZAR LOXICHA	20
114	SAN BALTAZAR YATZACHI EL BAJO	20
115	SAN BARTOLO COYOTEPEC	20
116	SAN BARTOLOMÉ AYAUTLA	20
117	SAN BARTOLOMÉ LOXICHA	20
118	SAN BARTOLOMÉ QUIALANA	20
119	SAN BARTOLOMÉ YUCUAÑE	20
120	SAN BARTOLOMÉ ZOOGOCHO	20
121	SAN BARTOLO SOYALTEPEC	20
122	SAN BARTOLO YAUTEPEC	20
123	SAN BERNARDO MIXTEPEC	20
124	SAN BLAS ATEMPA	20
125	SAN CARLOS YAUTEPEC	20
126	SAN CRISTÓBAL AMATLÁN	20
127	SAN CRISTÓBAL AMOLTEPEC	20
128	SAN CRISTÓBAL LACHIRIOAG	20
129	SAN CRISTÓBAL SUCHIXTLAHUACA	20
130	SAN DIONISIO DEL MAR	20
131	SAN DIONISIO OCOTEPEC	20
132	SAN DIONISIO OCOTLÁN	20
133	SAN ESTEBAN ATATLAHUCA	20
134	SAN FELIPE JALAPA DE DÍAZ	20
135	SAN FELIPE TEJALÁPAM	20
136	SAN FELIPE USILA	20
137	SAN FRANCISCO CAHUACUÁ	20
138	SAN FRANCISCO CAJONOS	20
139	SAN FRANCISCO CHAPULAPA	20
140	SAN FRANCISCO CHINDÚA	20
141	SAN FRANCISCO DEL MAR	20
142	SAN FRANCISCO HUEHUETLÁN	20
143	SAN FRANCISCO IXHUATÁN	20
144	SAN FRANCISCO JALTEPETONGO	20
145	SAN FRANCISCO LACHIGOLÓ	20
146	SAN FRANCISCO LOGUECHE	20
147	SAN FRANCISCO NUXAÑO	20
148	SAN FRANCISCO OZOLOTEPEC	20
149	SAN FRANCISCO SOLA	20
150	SAN FRANCISCO TELIXTLAHUACA	20
151	SAN FRANCISCO TEOPAN	20
152	SAN FRANCISCO TLAPANCINGO	20
153	SAN GABRIEL MIXTEPEC	20
154	SAN ILDEFONSO AMATLÁN	20
155	SAN ILDEFONSO SOLA	20
156	SAN ILDEFONSO VILLA ALTA	20
157	SAN JACINTO AMILPAS	20
158	SAN JACINTO TLACOTEPEC	20
159	SAN JERÓNIMO COATLÁN	20
160	SAN JERÓNIMO SILACAYOAPILLA	20
161	SAN JERÓNIMO SOSOLA	20
162	SAN JERÓNIMO TAVICHE	20
163	SAN JERÓNIMO TECÓATL	20
164	SAN JORGE NUCHITA	20
165	SAN JOSÉ AYUQUILA	20
166	SAN JOSÉ CHILTEPEC	20
167	SAN JOSÉ DEL PEÑASCO	20
168	SAN JOSÉ ESTANCIA GRANDE	20
169	SAN JOSÉ INDEPENDENCIA	20
170	SAN JOSÉ LACHIGUIRI	20
171	SAN JOSÉ TENANGO	20
172	SAN JUAN ACHIUTLA	20
173	SAN JUAN ATEPEC	20
174	ÁNIMAS TRUJANO	20
175	SAN JUAN BAUTISTA ATATLAHUCA	20
176	SAN JUAN BAUTISTA COIXTLAHUACA	20
177	SAN JUAN BAUTISTA CUICATLÁN	20
178	SAN JUAN BAUTISTA GUELACHE	20
179	SAN JUAN BAUTISTA JAYACATLÁN	20
180	SAN JUAN BAUTISTA LO DE SOTO	20
181	SAN JUAN BAUTISTA SUCHITEPEC	20
182	SAN JUAN BAUTISTA TLACOATZINTEPEC	20
183	SAN JUAN BAUTISTA TLACHICHILCO	20
184	SAN JUAN BAUTISTA TUXTEPEC	20
185	SAN JUAN CACAHUATEPEC	20
186	SAN JUAN CIENEGUILLA	20
187	SAN JUAN COATZÓSPAM	20
188	SAN JUAN COLORADO	20
189	SAN JUAN COMALTEPEC	20
190	SAN JUAN COTZOCÓN	20
191	SAN JUAN CHICOMEZÚCHIL	20
192	SAN JUAN CHILATECA	20
193	SAN JUAN DEL ESTADO	20
194	SAN JUAN DEL RÍO	20
195	SAN JUAN DIUXI	20
196	SAN JUAN EVANGELISTA ANALCO	20
197	SAN JUAN GUELAVÍA	20
198	SAN JUAN GUICHICOVI	20
199	SAN JUAN IHUALTEPEC	20
200	SAN JUAN JUQUILA MIXES	20
201	SAN JUAN JUQUILA VIJANOS	20
202	SAN JUAN LACHAO	20
203	SAN JUAN LACHIGALLA	20
204	SAN JUAN LAJARCIA	20
205	SAN JUAN LALANA	20
206	SAN JUAN DE LOS CUÉS	20
207	SAN JUAN MAZATLÁN	20
208	SAN JUAN MIXTEPEC	20
209	SAN JUAN MIXTEPEC	20
210	SAN JUAN ÑUMÍ	20
211	SAN JUAN OZOLOTEPEC	20
212	SAN JUAN PETLAPA	20
213	SAN JUAN QUIAHIJE	20
214	SAN JUAN QUIOTEPEC	20
215	SAN JUAN SAYULTEPEC	20
216	SAN JUAN TABAÁ	20
217	SAN JUAN TAMAZOLA	20
218	SAN JUAN TEITA	20
219	SAN JUAN TEITIPAC	20
220	SAN JUAN TEPEUXILA	20
221	SAN JUAN TEPOSCOLULA	20
222	SAN JUAN YAEÉ	20
223	SAN JUAN YATZONA	20
224	SAN JUAN YUCUITA	20
225	SAN LORENZO	20
226	SAN LORENZO ALBARRADAS	20
227	SAN LORENZO CACAOTEPEC	20
228	SAN LORENZO CUAUNECUILTITLA	20
229	SAN LORENZO TEXMELÚCAN	20
230	SAN LORENZO VICTORIA	20
231	SAN LUCAS CAMOTLÁN	20
232	SAN LUCAS OJITLÁN	20
233	SAN LUCAS QUIAVINÍ	20
234	SAN LUCAS ZOQUIÁPAM	20
235	SAN LUIS AMATLÁN	20
236	SAN MARCIAL OZOLOTEPEC	20
237	SAN MARCOS ARTEAGA	20
238	SAN MARTÍN DE LOS CANSECOS	20
239	SAN MARTÍN HUAMELÚLPAM	20
240	SAN MARTÍN ITUNYOSO	20
241	SAN MARTÍN LACHILÁ	20
242	SAN MARTÍN PERAS	20
243	SAN MARTÍN TILCAJETE	20
244	SAN MARTÍN TOXPALAN	20
245	SAN MARTÍN ZACATEPEC	20
246	SAN MATEO CAJONOS	20
247	CAPULÁLPAM DE MÉNDEZ	20
248	SAN MATEO DEL MAR	20
249	SAN MATEO YOLOXOCHITLÁN	20
250	SAN MATEO ETLATONGO	20
251	SAN MATEO NEJÁPAM	20
252	SAN MATEO PEÑASCO	20
253	SAN MATEO PIÑAS	20
254	SAN MATEO RÍO HONDO	20
255	SAN MATEO SINDIHUI	20
256	SAN MATEO TLAPILTEPEC	20
257	SAN MELCHOR BETAZA	20
258	SAN MIGUEL ACHIUTLA	20
259	SAN MIGUEL AHUEHUETITLÁN	20
260	SAN MIGUEL ALOÁPAM	20
261	SAN MIGUEL AMATITLÁN	20
262	SAN MIGUEL AMATLÁN	20
263	SAN MIGUEL COATLÁN	20
264	SAN MIGUEL CHICAHUA	20
265	SAN MIGUEL CHIMALAPA	20
266	SAN MIGUEL DEL PUERTO	20
267	SAN MIGUEL DEL RÍO	20
268	SAN MIGUEL EJUTLA	20
269	SAN MIGUEL EL GRANDE	20
270	SAN MIGUEL HUAUTLA	20
271	SAN MIGUEL MIXTEPEC	20
272	SAN MIGUEL PANIXTLAHUACA	20
273	SAN MIGUEL PERAS	20
274	SAN MIGUEL PIEDRAS	20
275	SAN MIGUEL QUETZALTEPEC	20
276	SAN MIGUEL SANTA FLOR	20
277	VILLA SOLA DE VEGA	20
278	SAN MIGUEL SOYALTEPEC	20
279	SAN MIGUEL SUCHIXTEPEC	20
280	VILLA TALEA DE CASTRO	20
281	SAN MIGUEL TECOMATLÁN	20
282	SAN MIGUEL TENANGO	20
283	SAN MIGUEL TEQUIXTEPEC	20
284	SAN MIGUEL TILQUIÁPAM	20
285	SAN MIGUEL TLACAMAMA	20
286	SAN MIGUEL TLACOTEPEC	20
287	SAN MIGUEL TULANCINGO	20
288	SAN MIGUEL YOTAO	20
289	SAN NICOLÁS	20
290	SAN NICOLÁS HIDALGO	20
291	SAN PABLO COATLÁN	20
292	SAN PABLO CUATRO VENADOS	20
293	SAN PABLO ETLA	20
294	SAN PABLO HUITZO	20
295	SAN PABLO HUIXTEPEC	20
296	SAN PABLO MACUILTIANGUIS	20
297	SAN PABLO TIJALTEPEC	20
298	SAN PABLO VILLA DE MITLA	20
299	SAN PABLO YAGANIZA	20
300	SAN PEDRO AMUZGOS	20
301	SAN PEDRO APÓSTOL	20
302	SAN PEDRO ATOYAC	20
303	SAN PEDRO CAJONOS	20
304	SAN PEDRO COXCALTEPEC CÁNTAROS	20
305	SAN PEDRO COMITANCILLO	20
306	SAN PEDRO EL ALTO	20
307	SAN PEDRO HUAMELULA	20
308	SAN PEDRO HUILOTEPEC	20
309	SAN PEDRO IXCATLÁN	20
310	SAN PEDRO IXTLAHUACA	20
311	SAN PEDRO JALTEPETONGO	20
312	SAN PEDRO JICAYÁN	20
313	SAN PEDRO JOCOTIPAC	20
314	SAN PEDRO JUCHATENGO	20
315	SAN PEDRO MÁRTIR	20
316	SAN PEDRO MÁRTIR QUIECHAPA	20
317	SAN PEDRO MÁRTIR YUCUXACO	20
318	SAN PEDRO MIXTEPEC	20
319	SAN PEDRO MIXTEPEC	20
320	SAN PEDRO MOLINOS	20
321	SAN PEDRO NOPALA	20
322	SAN PEDRO OCOPETATILLO	20
323	SAN PEDRO OCOTEPEC	20
324	SAN PEDRO POCHUTLA	20
325	SAN PEDRO QUIATONI	20
326	SAN PEDRO SOCHIÁPAM	20
327	SAN PEDRO TAPANATEPEC	20
328	SAN PEDRO TAVICHE	20
329	SAN PEDRO TEOZACOALCO	20
330	SAN PEDRO TEUTILA	20
331	SAN PEDRO TIDAÁ	20
332	SAN PEDRO TOPILTEPEC	20
333	SAN PEDRO TOTOLÁPAM	20
334	VILLA DE TUTUTEPEC	20
335	SAN PEDRO YANERI	20
336	SAN PEDRO YÓLOX	20
337	SAN PEDRO Y SAN PABLO AYUTLA	20
338	VILLA DE ETLA	20
339	SAN PEDRO Y SAN PABLO TEPOSCOLULA	20
340	SAN PEDRO Y SAN PABLO TEQUIXTEPEC	20
341	SAN PEDRO YUCUNAMA	20
342	SAN RAYMUNDO JALPAN	20
343	SAN SEBASTIÁN ABASOLO	20
344	SAN SEBASTIÁN COATLÁN	20
345	SAN SEBASTIÁN IXCAPA	20
346	SAN SEBASTIÁN NICANANDUTA	20
347	SAN SEBASTIÁN RÍO HONDO	20
348	SAN SEBASTIÁN TECOMAXTLAHUACA	20
349	SAN SEBASTIÁN TEITIPAC	20
350	SAN SEBASTIÁN TUTLA	20
351	SAN SIMÓN ALMOLONGAS	20
352	SAN SIMÓN ZAHUATLÁN	20
353	SANTA ANA	20
354	SANTA ANA ATEIXTLAHUACA	20
355	SANTA ANA CUAUHTÉMOC	20
356	SANTA ANA DEL VALLE	20
357	SANTA ANA TAVELA	20
358	SANTA ANA TLAPACOYAN	20
359	SANTA ANA YARENI	20
360	SANTA ANA ZEGACHE	20
361	SANTA CATALINA QUIERÍ	20
362	SANTA CATARINA CUIXTLA	20
363	SANTA CATARINA IXTEPEJI	20
364	SANTA CATARINA JUQUILA	20
365	SANTA CATARINA LACHATAO	20
366	SANTA CATARINA LOXICHA	20
367	SANTA CATARINA MECHOACÁN	20
368	SANTA CATARINA MINAS	20
369	SANTA CATARINA QUIANÉ	20
370	SANTA CATARINA TAYATA	20
371	SANTA CATARINA TICUÁ	20
372	SANTA CATARINA YOSONOTÚ	20
373	SANTA CATARINA ZAPOQUILA	20
374	SANTA CRUZ ACATEPEC	20
375	SANTA CRUZ AMILPAS	20
376	SANTA CRUZ DE BRAVO	20
377	SANTA CRUZ ITUNDUJIA	20
378	SANTA CRUZ MIXTEPEC	20
379	SANTA CRUZ NUNDACO	20
380	SANTA CRUZ PAPALUTLA	20
381	SANTA CRUZ TACACHE DE MINA	20
382	SANTA CRUZ TACAHUA	20
383	SANTA CRUZ TAYATA	20
384	SANTA CRUZ XITLA	20
385	SANTA CRUZ XOXOCOTLÁN	20
386	SANTA CRUZ ZENZONTEPEC	20
387	SANTA GERTRUDIS	20
388	SANTA INÉS DEL MONTE	20
389	SANTA INÉS YATZECHE	20
390	SANTA LUCÍA DEL CAMINO	20
391	SANTA LUCÍA MIAHUATLÁN	20
392	SANTA LUCÍA MONTEVERDE	20
393	SANTA LUCÍA OCOTLÁN	20
394	SANTA MARÍA ALOTEPEC	20
395	SANTA MARÍA APAZCO	20
396	SANTA MARÍA LA ASUNCIÓN	20
397	HEROICA CIUDAD DE TLAXIACO	20
398	AYOQUEZCO DE ALDAMA	20
399	SANTA MARÍA ATZOMPA	20
400	SANTA MARÍA CAMOTLÁN	20
401	SANTA MARÍA COLOTEPEC	20
402	SANTA MARÍA CORTIJO	20
403	SANTA MARÍA COYOTEPEC	20
404	SANTA MARÍA CHACHOÁPAM	20
405	VILLA DE CHILAPA DE DÍAZ	20
406	SANTA MARÍA CHILCHOTLA	20
407	SANTA MARÍA CHIMALAPA	20
408	SANTA MARÍA DEL ROSARIO	20
409	SANTA MARÍA DEL TULE	20
410	SANTA MARÍA ECATEPEC	20
411	SANTA MARÍA GUELACÉ	20
412	SANTA MARÍA GUIENAGATI	20
413	SANTA MARÍA HUATULCO	20
414	SANTA MARÍA HUAZOLOTITLÁN	20
415	SANTA MARÍA IPALAPA	20
416	SANTA MARÍA IXCATLÁN	20
417	SANTA MARÍA JACATEPEC	20
418	SANTA MARÍA JALAPA DEL MARQUÉS	20
419	SANTA MARÍA JALTIANGUIS	20
420	SANTA MARÍA LACHIXÍO	20
421	SANTA MARÍA MIXTEQUILLA	20
422	SANTA MARÍA NATIVITAS	20
423	SANTA MARÍA NDUAYACO	20
424	SANTA MARÍA OZOLOTEPEC	20
425	SANTA MARÍA PÁPALO	20
426	SANTA MARÍA PEÑOLES	20
427	SANTA MARÍA PETAPA	20
428	SANTA MARÍA QUIEGOLANI	20
429	SANTA MARÍA SOLA	20
430	SANTA MARÍA TATALTEPEC	20
431	SANTA MARÍA TECOMAVACA	20
432	SANTA MARÍA TEMAXCALAPA	20
433	SANTA MARÍA TEMAXCALTEPEC	20
434	SANTA MARÍA TEOPOXCO	20
435	SANTA MARÍA TEPANTLALI	20
436	SANTA MARÍA TEXCATITLÁN	20
437	SANTA MARÍA TLAHUITOLTEPEC	20
438	SANTA MARÍA TLALIXTAC	20
439	SANTA MARÍA TONAMECA	20
440	SANTA MARÍA TOTOLAPILLA	20
441	SANTA MARÍA XADANI	20
442	SANTA MARÍA YALINA	20
443	SANTA MARÍA YAVESÍA	20
444	SANTA MARÍA YOLOTEPEC	20
445	SANTA MARÍA YOSOYÚA	20
446	SANTA MARÍA YUCUHITI	20
447	SANTA MARÍA ZACATEPEC	20
448	SANTA MARÍA ZANIZA	20
449	SANTA MARÍA ZOQUITLÁN	20
450	SANTIAGO AMOLTEPEC	20
451	SANTIAGO APOALA	20
452	SANTIAGO APÓSTOL	20
453	SANTIAGO ASTATA	20
454	SANTIAGO ATITLÁN	20
455	SANTIAGO AYUQUILILLA	20
456	SANTIAGO CACALOXTEPEC	20
457	SANTIAGO CAMOTLÁN	20
458	SANTIAGO COMALTEPEC	20
459	VILLA DE SANTIAGO CHAZUMBA	20
460	SANTIAGO CHOÁPAM	20
461	SANTIAGO DEL RÍO	20
462	SANTIAGO HUAJOLOTITLÁN	20
463	SANTIAGO HUAUCLILLA	20
464	SANTIAGO IHUITLÁN PLUMAS	20
465	SANTIAGO IXCUINTEPEC	20
466	SANTIAGO IXTAYUTLA	20
467	SANTIAGO JAMILTEPEC	20
468	SANTIAGO JOCOTEPEC	20
469	SANTIAGO JUXTLAHUACA	20
470	SANTIAGO LACHIGUIRI	20
471	SANTIAGO LALOPA	20
472	SANTIAGO LAOLLAGA	20
473	SANTIAGO LAXOPA	20
474	SANTIAGO LLANO GRANDE	20
475	SANTIAGO MATATLÁN	20
476	SANTIAGO MILTEPEC	20
477	SANTIAGO MINAS	20
478	SANTIAGO NACALTEPEC	20
479	SANTIAGO NEJAPILLA	20
480	SANTIAGO NUNDICHE	20
481	SANTIAGO NUYOÓ	20
482	SANTIAGO PINOTEPA NACIONAL	20
483	SANTIAGO SUCHILQUITONGO	20
484	SANTIAGO TAMAZOLA	20
485	SANTIAGO TAPEXTLA	20
486	VILLA TEJÚPAM DE LA UNIÓN	20
487	SANTIAGO TENANGO	20
488	SANTIAGO TEPETLAPA	20
489	SANTIAGO TETEPEC	20
490	SANTIAGO TEXCALCINGO	20
491	SANTIAGO TEXTITLÁN	20
492	SANTIAGO TILANTONGO	20
493	SANTIAGO TILLO	20
494	SANTIAGO TLAZOYALTEPEC	20
495	SANTIAGO XANICA	20
496	SANTIAGO XIACUÍ	20
497	SANTIAGO YAITEPEC	20
498	SANTIAGO YAVEO	20
499	SANTIAGO YOLOMÉCATL	20
500	SANTIAGO YOSONDÚA	20
501	SANTIAGO YUCUYACHI	20
502	SANTIAGO ZACATEPEC	20
503	SANTIAGO ZOOCHILA	20
504	NUEVO ZOQUIÁPAM	20
505	SANTO DOMINGO INGENIO	20
506	SANTO DOMINGO ALBARRADAS	20
507	SANTO DOMINGO ARMENTA	20
508	SANTO DOMINGO CHIHUITÁN	20
509	SANTO DOMINGO DE MORELOS	20
510	SANTO DOMINGO IXCATLÁN	20
511	SANTO DOMINGO NUXAÁ	20
512	SANTO DOMINGO OZOLOTEPEC	20
513	SANTO DOMINGO PETAPA	20
514	SANTO DOMINGO ROAYAGA	20
515	SANTO DOMINGO TEHUANTEPEC	20
516	SANTO DOMINGO TEOJOMULCO	20
517	SANTO DOMINGO TEPUXTEPEC	20
518	SANTO DOMINGO TLATAYÁPAM	20
519	SANTO DOMINGO TOMALTEPEC	20
520	SANTO DOMINGO TONALÁ	20
521	SANTO DOMINGO TONALTEPEC	20
522	SANTO DOMINGO XAGACÍA	20
523	SANTO DOMINGO YANHUITLÁN	20
524	SANTO DOMINGO YODOHINO	20
525	SANTO DOMINGO ZANATEPEC	20
526	SANTOS REYES NOPALA	20
527	SANTOS REYES PÁPALO	20
528	SANTOS REYES TEPEJILLO	20
529	SANTOS REYES YUCUNÁ	20
530	SANTO TOMÁS JALIEZA	20
531	SANTO TOMÁS MAZALTEPEC	20
532	SANTO TOMÁS OCOTEPEC	20
533	SANTO TOMÁS TAMAZULAPAN	20
534	SAN VICENTE COATLÁN	20
535	SAN VICENTE LACHIXÍO	20
536	SAN VICENTE NUÑÚ	20
537	SILACAYOÁPAM	20
538	SITIO DE XITLAPEHUA	20
539	SOLEDAD ETLA	20
540	VILLA DE TAMAZULÁPAM DEL PROGRESO	20
541	TANETZE DE ZARAGOZA	20
542	TANICHE	20
543	TATALTEPEC DE VALDÉS	20
544	TEOCOCUILCO DE MARCOS PÉREZ	20
545	TEOTITLÁN DE FLORES MAGÓN	20
546	TEOTITLÁN DEL VALLE	20
547	TEOTONGO	20
548	TEPELMEME VILLA DE MORELOS	20
549	HEROICA VILLA TEZOATLÁN DE SEGURA Y LUNA, CUNA DE LA INDEPENDENCIA DE OAXACA	20
550	SAN JERÓNIMO TLACOCHAHUAYA	20
551	TLACOLULA DE MATAMOROS	20
552	TLACOTEPEC PLUMAS	20
553	TLALIXTAC DE CABRERA	20
554	TOTONTEPEC VILLA DE MORELOS	20
555	TRINIDAD ZAACHILA	20
556	LA TRINIDAD VISTA HERMOSA	20
557	UNIÓN HIDALGO	20
558	VALERIO TRUJANO	20
559	SAN JUAN BAUTISTA VALLE NACIONAL	20
560	VILLA DÍAZ ORDAZ	20
561	YAXE	20
562	MAGDALENA YODOCONO DE PORFIRIO DÍAZ	20
563	YOGANA	20
564	YUTANDUCHI DE GUERRERO	20
565	VILLA DE ZAACHILA	20
566	SAN MATEO YUCUTINDOO	20
567	ZAPOTITLÁN LAGUNAS	20
568	ZAPOTITLÁN PALMAS	20
569	SANTA INÉS DE ZARAGOZA	20
570	ZIMATLÁN DE ÁLVAREZ	20
999	NO ESPECIFICADO	20
001	ACAJETE	21
002	ACATENO	21
003	ACATLÁN	21
004	ACATZINGO	21
005	ACTEOPAN	21
006	AHUACATLÁN	21
007	AHUATLÁN	21
008	AHUAZOTEPEC	21
009	AHUEHUETITLA	21
010	AJALPAN	21
011	ALBINO ZERTUCHE	21
012	ALJOJUCA	21
013	ALTEPEXI	21
014	AMIXTLÁN	21
015	AMOZOC	21
016	AQUIXTLA	21
017	ATEMPAN	21
018	ATEXCAL	21
019	ATLIXCO	21
020	ATOYATEMPAN	21
021	ATZALA	21
022	ATZITZIHUACÁN	21
023	ATZITZINTLA	21
024	AXUTLA	21
025	AYOTOXCO DE GUERRERO	21
026	CALPAN	21
027	CALTEPEC	21
028	CAMOCUAUTLA	21
029	CAXHUACAN	21
030	COATEPEC	21
031	COATZINGO	21
032	COHETZALA	21
033	COHUECAN	21
034	CORONANGO	21
035	COXCATLÁN	21
036	COYOMEAPAN	21
037	COYOTEPEC	21
038	CUAPIAXTLA DE MADERO	21
039	CUAUTEMPAN	21
040	CUAUTINCHÁN	21
041	CUAUTLANCINGO	21
042	CUAYUCA DE ANDRADE	21
043	CUETZALAN DEL PROGRESO	21
044	CUYOACO	21
045	CHALCHICOMULA DE SESMA	21
046	CHAPULCO	21
047	CHIAUTLA	21
048	CHIAUTZINGO	21
049	CHICONCUAUTLA	21
050	CHICHIQUILA	21
051	CHIETLA	21
052	CHIGMECATITLÁN	21
053	CHIGNAHUAPAN	21
054	CHIGNAUTLA	21
055	CHILA	21
056	CHILA DE LA SAL	21
057	HONEY	21
058	CHILCHOTLA	21
059	CHINANTLA	21
060	DOMINGO ARENAS	21
061	ELOXOCHITLÁN	21
062	EPATLÁN	21
063	ESPERANZA	21
064	FRANCISCO Z. MENA	21
065	GENERAL FELIPE ÁNGELES	21
066	GUADALUPE	21
067	GUADALUPE VICTORIA	21
068	HERMENEGILDO GALEANA	21
069	HUAQUECHULA	21
070	HUATLATLAUCA	21
071	HUAUCHINANGO	21
072	HUEHUETLA	21
073	HUEHUETLÁN EL CHICO	21
074	HUEJOTZINGO	21
075	HUEYAPAN	21
076	HUEYTAMALCO	21
077	HUEYTLALPAN	21
078	HUITZILAN DE SERDÁN	21
079	HUITZILTEPEC	21
080	ATLEQUIZAYAN	21
081	IXCAMILPA DE GUERRERO	21
082	IXCAQUIXTLA	21
083	IXTACAMAXTITLÁN	21
084	IXTEPEC	21
085	IZÚCAR DE MATAMOROS	21
086	JALPAN	21
087	JOLALPAN	21
088	JONOTLA	21
089	JOPALA	21
090	JUAN C. BONILLA	21
091	JUAN GALINDO	21
092	JUAN N. MÉNDEZ	21
093	LAFRAGUA	21
094	LIBRES	21
095	LA MAGDALENA TLATLAUQUITEPEC	21
096	MAZAPILTEPEC DE JUÁREZ	21
097	MIXTLA	21
098	MOLCAXAC	21
099	CAÑADA MORELOS	21
100	NAUPAN	21
101	NAUZONTLA	21
102	NEALTICAN	21
103	NICOLÁS BRAVO	21
104	NOPALUCAN	21
105	OCOTEPEC	21
106	OCOYUCAN	21
107	OLINTLA	21
108	ORIENTAL	21
109	PAHUATLÁN	21
110	PALMAR DE BRAVO	21
111	PANTEPEC	21
112	PETLALCINGO	21
113	PIAXTLA	21
114	PUEBLA	21
115	QUECHOLAC	21
116	QUIMIXTLÁN	21
117	RAFAEL LARA GRAJALES	21
118	LOS REYES DE JUÁREZ	21
119	SAN ANDRÉS CHOLULA	21
120	SAN ANTONIO CAÑADA	21
121	SAN DIEGO LA MESA TOCHIMILTZINGO	21
122	SAN FELIPE TEOTLALCINGO	21
123	SAN FELIPE TEPATLÁN	21
124	SAN GABRIEL CHILAC	21
125	SAN GREGORIO ATZOMPA	21
126	SAN JERÓNIMO TECUANIPAN	21
127	SAN JERÓNIMO XAYACATLÁN	21
128	SAN JOSÉ CHIAPA	21
129	SAN JOSÉ MIAHUATLÁN	21
130	SAN JUAN ATENCO	21
131	SAN JUAN ATZOMPA	21
132	SAN MARTÍN TEXMELUCAN	21
133	SAN MARTÍN TOTOLTEPEC	21
134	SAN MATÍAS TLALANCALECA	21
135	SAN MIGUEL IXITLÁN	21
136	SAN MIGUEL XOXTLA	21
137	SAN NICOLÁS BUENOS AIRES	21
138	SAN NICOLÁS DE LOS RANCHOS	21
139	SAN PABLO ANICANO	21
140	SAN PEDRO CHOLULA	21
141	SAN PEDRO YELOIXTLAHUACA	21
142	SAN SALVADOR EL SECO	21
143	SAN SALVADOR EL VERDE	21
144	SAN SALVADOR HUIXCOLOTLA	21
145	SAN SEBASTIÁN TLACOTEPEC	21
146	SANTA CATARINA TLALTEMPAN	21
147	SANTA INÉS AHUATEMPAN	21
148	SANTA ISABEL CHOLULA	21
149	SANTIAGO MIAHUATLÁN	21
150	HUEHUETLÁN EL GRANDE	21
151	SANTO TOMÁS HUEYOTLIPAN	21
152	SOLTEPEC	21
153	TECALI DE HERRERA	21
154	TECAMACHALCO	21
155	TECOMATLÁN	21
156	TEHUACÁN	21
157	TEHUITZINGO	21
158	TENAMPULCO	21
159	TEOPANTLÁN	21
160	TEOTLALCO	21
161	TEPANCO DE LÓPEZ	21
162	TEPANGO DE RODRÍGUEZ	21
163	TEPATLAXCO DE HIDALGO	21
164	TEPEACA	21
165	TEPEMAXALCO	21
166	TEPEOJUMA	21
167	TEPETZINTLA	21
168	TEPEXCO	21
169	TEPEXI DE RODRÍGUEZ	21
170	TEPEYAHUALCO	21
171	TEPEYAHUALCO DE CUAUHTÉMOC	21
172	TETELA DE OCAMPO	21
173	TETELES DE AVILA CASTILLO	21
174	TEZIUTLÁN	21
175	TIANGUISMANALCO	21
176	TILAPA	21
177	TLACOTEPEC DE BENITO JUÁREZ	21
178	TLACUILOTEPEC	21
179	TLACHICHUCA	21
180	TLAHUAPAN	21
181	TLALTENANGO	21
182	TLANEPANTLA	21
183	TLAOLA	21
184	TLAPACOYA	21
185	TLAPANALÁ	21
186	TLATLAUQUITEPEC	21
187	TLAXCO	21
188	TOCHIMILCO	21
189	TOCHTEPEC	21
190	TOTOLTEPEC DE GUERRERO	21
191	TULCINGO	21
192	TUZAMAPAN DE GALEANA	21
193	TZICATLACOYAN	21
194	VENUSTIANO CARRANZA	21
195	VICENTE GUERRERO	21
196	XAYACATLÁN DE BRAVO	21
197	XICOTEPEC	21
198	XICOTLÁN	21
199	XIUTETELCO	21
200	XOCHIAPULCO	21
201	XOCHILTEPEC	21
202	XOCHITLÁN DE VICENTE SUÁREZ	21
203	XOCHITLÁN TODOS SANTOS	21
204	YAONÁHUAC	21
205	YEHUALTEPEC	21
206	ZACAPALA	21
207	ZACAPOAXTLA	21
208	ZACATLÁN	21
209	ZAPOTITLÁN	21
210	ZAPOTITLÁN DE MÉNDEZ	21
211	ZARAGOZA	21
212	ZAUTLA	21
213	ZIHUATEUTLA	21
214	ZINACATEPEC	21
215	ZONGOZOTLA	21
216	ZOQUIAPAN	21
217	ZOQUITLÁN	21
999	NO ESPECIFICADO	21
001	AMEALCO DE BONFIL	22
002	PINAL DE AMOLES	22
003	ARROYO SECO	22
004	CADEREYTA DE MONTES	22
005	COLÓN	22
006	CORREGIDORA	22
007	EZEQUIEL MONTES	22
008	HUIMILPAN	22
009	JALPAN DE SERRA	22
010	LANDA DE MATAMOROS	22
011	EL MARQUÉS	22
012	PEDRO ESCOBEDO	22
013	PEÑAMILLER	22
014	QUERÉTARO	22
015	SAN JOAQUÍN	22
016	SAN JUAN DEL RÍO	22
017	TEQUISQUIAPAN	22
018	TOLIMÁN	22
999	NO ESPECIFICADO	22
001	COZUMEL	23
002	FELIPE CARRILLO PUERTO	23
003	ISLA MUJERES	23
004	OTHÓN P. BLANCO	23
005	BENITO JUÁREZ	23
006	JOSÉ MARÍA MORELOS	23
007	LÁZARO CÁRDENAS	23
008	SOLIDARIDAD	23
009	TULUM	23
010	BACALAR	23
011	PUERTO MORELOS	23
999	NO ESPECIFICADO	23
001	AHUALULCO	24
002	ALAQUINES	24
003	AQUISMÓN	24
004	ARMADILLO DE LOS INFANTE	24
005	CÁRDENAS	24
006	CATORCE	24
007	CEDRAL	24
008	CERRITOS	24
009	CERRO DE SAN PEDRO	24
010	CIUDAD DEL MAÍZ	24
011	CIUDAD FERNÁNDEZ	24
012	TANCANHUITZ	24
013	CIUDAD VALLES	24
014	COXCATLÁN	24
015	CHARCAS	24
016	EBANO	24
017	GUADALCÁZAR	24
018	HUEHUETLÁN	24
019	LAGUNILLAS	24
020	MATEHUALA	24
021	MEXQUITIC DE CARMONA	24
022	MOCTEZUMA	24
023	RAYÓN	24
024	RIOVERDE	24
025	SALINAS	24
026	SAN ANTONIO	24
027	SAN CIRO DE ACOSTA	24
028	SAN LUIS POTOSÍ	24
029	SAN MARTÍN CHALCHICUAUTLA	24
030	SAN NICOLÁS TOLENTINO	24
031	SANTA CATARINA	24
032	SANTA MARÍA DEL RÍO	24
033	SANTO DOMINGO	24
034	SAN VICENTE TANCUAYALAB	24
035	SOLEDAD DE GRACIANO SÁNCHEZ	24
036	TAMASOPO	24
037	TAMAZUNCHALE	24
038	TAMPACÁN	24
039	TAMPAMOLÓN CORONA	24
040	TAMUÍN	24
041	TANLAJÁS	24
042	TANQUIÁN DE ESCOBEDO	24
043	TIERRA NUEVA	24
044	VANEGAS	24
045	VENADO	24
046	VILLA DE ARRIAGA	24
047	VILLA DE GUADALUPE	24
048	VILLA DE LA PAZ	24
049	VILLA DE RAMOS	24
050	VILLA DE REYES	24
051	VILLA HIDALGO	24
052	VILLA JUÁREZ	24
053	AXTLA DE TERRAZAS	24
054	XILITLA	24
055	ZARAGOZA	24
056	VILLA DE ARISTA	24
057	MATLAPA	24
058	EL NARANJO	24
999	NO ESPECIFICADO	24
001	AHOME	25
002	ANGOSTURA	25
003	BADIRAGUATO	25
004	CONCORDIA	25
005	COSALÁ	25
006	CULIACÁN	25
007	CHOIX	25
008	ELOTA	25
009	ESCUINAPA	25
010	EL FUERTE	25
011	GUASAVE	25
012	MAZATLÁN	25
013	MOCORITO	25
014	ROSARIO	25
015	SALVADOR ALVARADO	25
016	SAN IGNACIO	25
017	SINALOA	25
018	NAVOLATO	25
999	NO ESPECIFICADO	25
001	ACONCHI	26
002	AGUA PRIETA	26
003	ALAMOS	26
004	ALTAR	26
005	ARIVECHI	26
006	ARIZPE	26
007	ATIL	26
008	BACADÉHUACHI	26
009	BACANORA	26
010	BACERAC	26
011	BACOACHI	26
012	BÁCUM	26
013	BANÁMICHI	26
014	BAVIÁCORA	26
015	BAVISPE	26
016	BENJAMÍN HILL	26
017	CABORCA	26
018	CAJEME	26
019	CANANEA	26
020	CARBÓ	26
021	LA COLORADA	26
022	CUCURPE	26
023	CUMPAS	26
024	DIVISADEROS	26
025	EMPALME	26
026	ETCHOJOA	26
027	FRONTERAS	26
028	GRANADOS	26
029	GUAYMAS	26
030	HERMOSILLO	26
031	HUACHINERA	26
032	HUÁSABAS	26
033	HUATABAMPO	26
034	HUÉPAC	26
035	IMURIS	26
036	MAGDALENA	26
037	MAZATÁN	26
038	MOCTEZUMA	26
039	NACO	26
040	NÁCORI CHICO	26
041	NACOZARI DE GARCÍA	26
042	NAVOJOA	26
043	NOGALES	26
044	ONAVAS	26
045	OPODEPE	26
046	OQUITOA	26
047	PITIQUITO	26
048	PUERTO PEÑASCO	26
049	QUIRIEGO	26
050	RAYÓN	26
051	ROSARIO	26
052	SAHUARIPA	26
053	SAN FELIPE DE JESÚS	26
054	SAN JAVIER	26
055	SAN LUIS RÍO COLORADO	26
056	SAN MIGUEL DE HORCASITAS	26
057	SAN PEDRO DE LA CUEVA	26
058	SANTA ANA	26
059	SANTA CRUZ	26
060	SÁRIC	26
061	SOYOPA	26
062	SUAQUI GRANDE	26
063	TEPACHE	26
064	TRINCHERAS	26
065	TUBUTAMA	26
066	URES	26
067	VILLA HIDALGO	26
068	VILLA PESQUEIRA	26
069	YÉCORA	26
070	GENERAL PLUTARCO ELÍAS CALLES	26
071	BENITO JUÁREZ	26
072	SAN IGNACIO RÍO MUERTO	26
999	NO ESPECIFICADO	26
001	BALANCÁN	27
002	CÁRDENAS	27
003	CENTLA	27
004	CENTRO	27
[truncated: 502 more rows]
