# Supplementary material for: Current forecast of COVID-19 in Mexico: A Bayesian and machine learning approaches
Source: PLoS One. 2022 Jan 21;17(1):e0259958. doi: 10.1371/journal.pone.0259958 (PMC8782335; doi:10.1371/journal.pone.0259958)
Supplement: S4 File — (XLSX) [file pone.0259958.s004.xlsx]

## Sheet: Hoja1
Nº	VARIABLE’S NAME	VARIABLE’S DESCRIPTION	FORMAT OR SOURCE
1	DATE	The dataset is feed daily, this variable tell us the last update date	AAAA-MM-DD
2	REGISTER_ID	Identifier case number	TEXT
3	ORIGIN	Sentinel surveillance is carried out through the respiratory disease monitoring health unit system (USMER). The USMER includes medical units of the first, second or third level of care, and third level units also participate as USMERs, which due to their characteristics contribute to broadening the epidemiological information panorama, including those with a specialty in pulmonology, infectology …	CATALOG: ORIGIN
4	SECTOR	Identifica el tipo de institución del Sistema Nacional de Salud que brindó la atención.	CATALOG: SECTOR
5	ENTITY_UM	It identifies the public medical service which offered attention to the patient	CATALOG: ENTITIES
6	SEX	Identifies the sex of the patient	CATALOG: SEX
7	ENTITY_NAC	Identifies the date of birth of the patient	CATALOG: ENTITIES
8	ENTITY_RES	Identifies the entity where the patient lives	CATALOG: ENTITIES
9	MUNICIPALITY_RES	Identifies the municipality where the patient lives	CATALOG: MUNICIPALITIES
10	PATIENT_TYPE	Identify the type of care the patient received in the unit. It is called an outpatient if you returned home or it is called an inpatient if you were admitted to the hospital.	CATALOG: PATIENT_TYPE
11	ADMISSION_DATE	Identifies the admission date of the patient to the hospital	AAAA-MM-DD
12	SYMPTOMS_DATE	Identifies the date when the symptoms started	AAAA-MM-DD
13	DEATH_DATE	Identifies when the patient died	AAAA-MM-DD
14	TUBED	Identifies if the patient needed to be tubed	CATALOG: YES_ NO
15	PNEUMONIA	Identifies if the patient was diagnosed with Pneumonia	CATALOG: YES_ NO
16	AGE	Identifies the age of the patient	IN YEARS
17	NATIONALITY	Identifies if the patient is Mexican or Foreign	CATALOG: NATIONALITY
18	PREGNANT	Identifies if the patient is pregnant	CATALOG: YES_ NO
19	SPEAK_INDIGENOUS_LANGUAGE	Identifies if the patient speaks an indigenous language	CATALOG: YES_ NO
20	DIABETES	Identifies if the patient has diabetes	CATALOG: YES_ NO
21	COPD	Identifies if the patient was diagnosed with COPD	CATALOG: YES_ NO
22	ASTHMA	Identifies if the patient was diagnosed with ASTHMA	CATALOG: YES_ NO
23	INMUSUPR	Identitifies if the patient presents inmunosupresion	CATALOG: YES_ NO
24	HIPERTENSION	Identifies if the patient has cardivascular disseases	CATALOG: YES_ NO
25	OTHER_COM	Identifica si el paciente tiene diagnóstico de otras enfermedades.	CATALOG: YES_ NO
26	CARDIOVASCULAR	Identifica si el paciente tiene un diagnóstico de enfermedades cardiovasculares.	CATALOG: YES_ NO
27	OBESITY	Identifies if the patient has a obesity diagnostic	CATALOG: YES_ NO
28	CHRONIC_KIDNEY	Identifies if the patient has renal chronic kidney insuficiency	CATALOG: YES_ NO
29	SMOKING	Identifies if the patient smokes	CATALOG: YES_ NO
30	OTHER_CASE	Identify if the patient had contact with any other case diagnosed with SARS CoV-2	CATALOG: YES_ NO
31	RESULT	Identifies the result of the analysis of the sample reported by the laboratory of the National Network of Epidemiological Surveillance Laboratories (INDRE, LESP and LAVE). (Catalog of diagnostic results attached).	CATALOG: RESULT
32	MIGRANT	Identifies if the patient is migrant	CATALOG: YES_ NO
33	NACIONALITY_COUNTRY	Identifies the nationality of the patient	TEXT, 99= IGNORED
34	ORIGIN_COUNTRY	Identifies the country form the patient traveled to Mexico	TEXTO, 97= NO APLICA
35	ICU	Identifies if the patient needed an Intensitve Care Unit	CATALOG: YES_ NO
